# Supplementary material for: Geochemical characteristics and provenance of the detrital sediments in the junction area of Yinggehai and Qiongdongnan basins, South China Sea
Source: Sci Rep. 2023 Jan 30;13:1667. doi: 10.1038/s41598-023-28778-8 (PMC9886981; doi:10.1038/s41598-023-28778-8)
Supplement: Supplementary file 1 — Supplementary Information. [file 41598_2023_28778_MOESM1_ESM.xlsx]

## Sheet: This study
		Al2O3	CaO	Fe2O3	K2O	MgO	MnO	Na2O	TiO2	SiO2	P2O5	LOI	SUM
Sample no.	Depth (m)	Wt%	Wt%	Wt%	Wt%	Wt%	Wt%	Wt%	Wt%	Wt%	Wt%	Wt%	Wt%
1	3425.9	10.838	1.75	7.366	2.912	2.131	0.046	1.235	0.875	68.634	0.127	3.617	99.531
2	3436.7	11.022	1.108	8.009	2.766	2.323	0.039	1.165	1.348	68.276	0.162	3.252	99.47
4	3672.4	7.763	2.775	2.78	2.039	1.269	0.116	0.976	0.386	28.158	0.069	9.717	56.048
7	2756.7	10.469	12.153	4.64	2.158	1.923	0.046	1.192	0.873	53.515	0.218	12.051	99.238
11	3299.5	5.587	25.611	2.548	1.662	1.141	0.053	0.69	0.407	39.387	0.086	22.374	99.546
13	3311.3	4.927	30.247	1.531	2.568	1.445	0.068	0.62	0.13	31.782	0.09	26.149	99.557
16	3746.5	10.594	1.013	4.699	2.779	1.537	0.042	1.177	0.952	73.39	0.129	2.977	99.289
20	3764.2	10.552	0.891	4.072	2.8	1.479	0.046	1.157	0.832	74.869	0.12	2.831	99.649
22	3775.8	12.91	0.898	4.713	3.324	1.851	0.073	1.049	0.893	69.853	0.123	3.748	99.435
24	3829.5	7.491	9.59	2.807	4.293	0.691	0.056	1.009	0.162	63.046	0.126	7.001	96.272
28	3854.4	10.684	4.48	4.014	5.306	1.38	0.104	1.643	0.263	63.928	1.148	6.661	99.611
31	4097.8	14.884	3.673	5.556	3.445	2.17	0.123	0.886	0.772	61.4	0.149	6.276	99.334
34	4104.9	17.966	1.042	6.06	4.021	2.421	0.092	0.894	0.927	60.066	0.142	5.253	98.884
36	4108.1	17.289	3.308	6.282	3.889	2.521	0.074	0.941	0.836	57.092	0.109	6.795	99.136
38	4112.1	17.408	0.489	5.534	4.853	1.897	0.088	0.891	0.895	63.549	0.133	3.608	99.345
39	4113.6	15.984	0.1	4.245	5.05	1.393	0.042	0.509	0.822	68.346	0.031	3.155	99.677
		Li	Be	Sc	V	Cr	Co	Ni	Cu	Zn	Ga	Rb	Sr	Y	Zr	Nb	Sn	Cs	Ba	La	Ce	Pr	Nd	Sm	Eu	Gd	Tb	Dy	Ho	Er	Tm	Yb	Lu	Hf	Ta	Tl	Pb	Th	U
Sample no.	Depth (m)	ppm	ppm	ppm	ppm	ppm	ppm	ppm	ppm	ppm	ppm	ppm	ppm	ppm	ppm	ppm	ppm	ppm	ppm	ppm	ppm	ppm	ppm	ppm	ppm	ppm	ppm	ppm	ppm	ppm	ppm	ppm	ppm	ppm	ppm	ppm	ppm	ppm	ppm
1	3425.9	35.9392	3.23059	11.919	83.2298	79.7833	15.9991	31.174	8.39436	87.5039	15.4745	120.95	152.631	46.3192	627.686	23.9874	3.9153	4.40674	562.383	62.4545	131.603	14.2681	53.9164	10.6138	1.92693	9.26157	1.44453	7.95174	1.52265	4.6484	0.669254	4.56933	0.712097	16.1115	1.90621	0.638126	27.3902	27.5587	4.31191
2	3436.7	35.2746	3.23322	12.8179	91.5015	92.7296	16.5553	32.0667	14.859	92.4244	15.7861	116.276	120.214	63.0446	806.669	31.8744	5.88234	4.39168	475.103	97.1023	197.587	21.6287	80.8967	15.2778	2.37953	12.7742	1.98705	10.767	2.16482	6.1423	0.8945	6.0004	0.919255	21.863	2.48805	0.58802	25.9857	40.3492	6.17864
3	3654.3	32.4343	1.10641	6.96985	59.8324	237.09	10.2849	21.7969	28.4159	1028.19	10.3479	67.1266	2382.05	13.199	82.9967	7.83275	2.31521	4.98919	33565.8	18.8649	41.3031	4.19396	15.9742	3.35861	0.649987	2.70582	0.432767	2.40129	0.480197	1.36079	0.197638	1.31727	0.197057	2.11783	0.577177	4.05913	2371.51	7.19666	3.09725
4	3672.4	37.4412	0.859742	8.02175	65.3388	158.108	9.92872	23.6496	21.7533	603.109	11.6991	79.9922	2066.04	15.847	104.628	9.64224	2.73533	5.90819	37437.2	22.645	48.2109	4.97463	18.7289	3.88144	0.909847	3.15703	0.481953	2.79721	0.55058	1.60838	0.233026	1.59982	0.236558	2.77806	0.746714	2.4472	1262.78	8.85272	2.7524
5	3798.1	50.745	1.8115	9.86296	78.8586	83.9376	10.1444	29.4577	16.6577	151.442	14.2288	99.9216	577.883	23.1064	182.738	14.5293	3.52294	6.75777	27626	33.9071	65.6035	7.14955	26.6258	5.26062	0.857134	4.32391	0.683555	3.93736	0.803993	2.33667	0.348492	2.24124	0.362226	4.91454	1.01943	0.810768	201.142	12.5221	2.87817
6	3874.5	33.9592	1.46577	7.78529	62.3204	73.2798	8.62449	26.9974	14.4804	105.783	11.1987	76.973	428.422	21.4068	210.403	13.726	3.71468	4.79397	19567.9	32.3396	61.2884	6.82497	25.0476	4.89164	0.652441	4.11386	0.662916	3.84511	0.768369	2.15225	0.327246	2.09097	0.333056	5.43243	0.967723	0.64796	145.13	11.2174	2.73115
7	2756.7	41.4239	1.92838	9.66615	85.1351	71.0952	9.9717	26.9173	12.2427	78.7112	14.2693	97.2674	440.861	36.7518	716.931	19.5267	3.3283	5.57777	361.572	54.7074	107.846	11.9126	44.5905	8.22267	1.50274	6.96326	1.0862	6.08875	1.24206	3.63778	0.551789	3.95784	0.650585	19.4211	1.44185	0.507823	17.3807	24.6837	6.27792
8	2775.5	37.9127	1.80047	9.39443	80.7824	74.2435	10.8767	27.0056	13.6149	66.6994	13.0521	93.9987	532.502	36.0083	1160.7	17.0242	2.85739	5.35564	344.472	46.0022	89.845	9.9603	37.9819	7.30956	1.35209	6.51404	0.982073	5.62464	1.16975	3.61988	0.560746	4.03798	0.682678	29.3943	1.26405	0.47839	16.8474	19.3066	6.08609
9	2785.6	40.9144	2.02496	10.2139	88.6912	72.4642	10.9807	27.1459	14.1881	83.4993	14.5683	107.692	415.249	37.5918	984.089	17.6107	3.13456	5.94031	349.269	48.307	99.0187	10.7577	41.8128	7.97198	1.36827	7.11252	1.03174	6.05895	1.27065	3.67316	0.543196	3.82997	0.638665	24.223	1.28422	0.508911	17.9084	19.8682	5.28925
10	2805.1	38.2201	1.96672	9.56067	78.0009	68.6069	9.2743	23.8618	11.3862	65.8626	13.6847	106.726	418.091	37.485	979.247	18.5764	3.10009	5.37528	343.246	44.2831	90.881	9.93165	37.7973	7.48678	1.34213	6.37003	1.00088	5.89507	1.21209	3.68973	0.546484	3.88284	0.643441	24.2092	1.38276	0.561775	17.7041	19.5068	5.52793
11	3299.5	25.4103	1.15724	5.58114	34.1141	37.5267	5.47854	15.5488	5.80916	43.8139	7.66006	67.2497	513.206	21.194	334.725	10.2885	1.66396	3.07742	205.067	31.8723	64.3227	7.00847	26.1874	4.84206	0.843822	4.1268	0.646432	3.57545	0.721184	2.1039	0.29249	2.00693	0.319053	8.50198	0.807641	0.356145	9.3952	9.35334	2.6435
12	3305.2	15.1041	1.94774	4.51575	33.9861	31.9482	4.88957	18.1283	3.27503	64.9472	8.42159	124.495	251.842	16.0767	234.316	9.65786	1.57568	3.0023	361.873	22.0555	49.3117	5.18161	19.6665	3.7475	0.761125	3.29383	0.470094	2.83941	0.556891	1.6035	0.233924	1.59706	0.241328	5.83663	0.825861	0.670679	17.7668	8.99634	1.62367
13	3311.3	10.2686	1.06657	2.4235	34.1603	27.9164	3.67637	13.0267	1.52148	31.1845	5.82847	94.4296	744.153	9.59518	91.4575	4.95445	0.886232	2.08341	282.916	12.1828	26.4959	2.92071	11.0043	2.2298	0.43345	1.77024	0.28032	1.67577	0.323696	0.947286	0.135215	0.906362	0.143273	2.52788	0.398559	0.451161	10.4641	4.89659	0.951795
14	3316.3	10.4879	1.2122	2.21918	23.1266	27.4951	4.55532	15.3989	2.67196	22.0725	5.34857	83.7997	206.171	15.0243	71.3343	3.26682	1.07684	2.26807	268.527	17.6648	36.8914	4.06222	15.3728	3.14675	0.691853	2.97721	0.451056	2.53368	0.513457	1.36469	0.182616	1.16051	0.169672	1.98222	0.330598	0.435893	12.0651	7.0509	1.87485
15	3744.2	42.3352	1.88239	8.25676	70.4305	68.5202	8.2875	18.4768	9.63002	80.5636	11.9509	114.989	151.805	49.72	773.525	20.3455	3.69637	5.82556	394.364	54.6622	110.145	12.1775	44.6325	9.02084	1.47073	7.81479	1.28305	8.01757	1.6363	4.91478	0.725278	4.92457	0.785098	19.9259	1.65645	0.581618	20.2121	21.3117	4.70433
16	3746.5	45.4821	2.175	10.2347	80.1914	76.5261	10.6501	23.1603	13.5736	84.9812	14.0447	129.544	150.915	49.2301	733.285	22.9149	4.07822	7.30969	359.787	55.6088	110.774	12.3171	45.0771	8.82489	1.44521	7.94851	1.30035	7.68517	1.58954	4.76215	0.719659	4.94792	0.77705	18.9498	1.94163	0.652806	25.3867	23.827	5.02577
17	3750.2	38.5603	1.99636	8.19547	61.7404	55.2067	7.04927	16.6776	8.24713	60.4776	11.1759	105.719	210.379	38.7346	660.226	17.9327	3.28183	5.07314	339.655	54.5097	110.697	12.4634	46.1479	9.17935	1.37763	7.54079	1.16006	6.46381	1.25878	3.69155	0.540476	3.70871	0.57796	17.4025	1.47116	0.571142	18.0398	21.8304	4.37679
18	3752.7	47.0917	2.19859	9.04218	76.4016	67.5621	9.61397	20.4309	16.5517	81.4229	13.3936	126.193	158.544	35.6514	447.55	19.338	3.64881	6.74741	428.937	45.9533	92.449	10.4343	37.8967	7.72165	1.3139	6.42438	1.03329	6.01369	1.23244	3.45546	0.511252	3.49736	0.534046	12.2623	1.63206	0.628241	24.1709	18.5337	3.60342
19	3759.2	43.7577	2.22293	9.0243	76.8901	67.1019	9.34807	20.7207	27.4469	84.1612	13.1243	123.239	146.846	41.8466	648.074	20.3535	3.93317	6.4854	402.55	46.3563	93.4135	10.3607	37.9729	7.83942	1.4624	7.23375	1.15881	6.92798	1.41129	4.12623	0.599958	4.09804	0.648364	17.048	1.67349	0.639505	22.3085	22.7855	4.78514
20	3764.2	46.1361	2.27509	9.33275	75.9541	65.7414	10.4209	20.2835	9.50791	74.651	13.8056	128.97	150.504	37.5791	460.72	20.2509	3.7503	7.51463	398.952	44.3332	88.9779	9.8836	36.6731	7.45726	1.34237	6.31711	1.01896	6.09616	1.25738	3.70703	0.540535	3.7579	0.58524	12.6809	1.67891	0.574197	23.5052	17.7699	3.72579
21	3771.4	47.8263	2.02383	9.51261	78.2591	65.121	9.71448	21.2286	13.0754	70.311	13.774	125.96	130.725	32.3203	393.054	18.8765	3.45777	7.3628	376.662	44.3891	87.6873	9.69906	36.1083	7.06868	1.24593	5.9341	0.933576	5.53402	1.12997	3.29383	0.483557	3.24678	0.515025	10.5349	1.58609	0.632671	22.3106	16.7549	3.3163
22	3775.8	50.533	2.35807	11.8728	96.1754	76.62	11.7401	27.7669	13.3452	87.9564	16.972	162.393	160.552	37.0007	388.737	20.7165	3.89136	12.7069	470.65	48.1349	92.5895	10.4545	38.3169	7.44226	1.35321	6.47421	1.04102	6.33394	1.26807	3.69076	0.540086	3.64435	0.569902	10.5584	1.67524	0.788767	29	20.0363	3.75757
23	3819.6	41.3865	4.3983	8.25016	64.614	65.6503	8.9502	20.4696	5.44964	117.066	13.33	165.824	179.252	55.4804	1540.57	20.1057	3.54738	6.92073	431.724	67.8466	142.823	16.0028	60.5291	11.953	1.73518	9.94619	1.56484	9.09811	1.85567	5.66157	0.851411	6.01533	1.00136	40.3041	1.97169	0.977384	22.0833	31.4802	7.90631
24	3829.5	12.2822	1.34995	2.29581	23.2467	19.2492	4.5673	14.685	4.31336	26.9117	7.66438	154.501	225.261	16.0343	224.808	5.14511	1.62317	3.4098	452.257	18.1271	38.0281	4.49148	17.1143	3.69576	0.806469	3.17713	0.492415	2.61585	0.543364	1.54756	0.219443	1.45511	0.229973	5.9658	0.609097	0.983707	20.7187	8.50526	1.83032
25	3835.9	9.09978	0.920881	0.18403	22.8845	17.2237	29.3116	53.0164	5.56192	73.4556	7.49997	159.525	177.671	11.1028	108.887	4.96154	1.88792	2.99875	658.948	12.744	24.3404	3.05285	11.3642	2.18489	0.578898	1.99635	0.320777	1.83082	0.389742	1.10028	0.166101	1.08275	0.178151	3.09486	0.50327	2.10118	25.0278	8.73413	3.03067
26	3842.3	12.3725	1.82862	2.37831	31.9577	18.2205	7.21226	23.9074	5.71958	47.3367	11.5163	195.297	128.819	12.0414	132.155	6.18282	2.29133	4.40445	513.264	13.6304	27.7325	3.3702	12.4596	2.62097	0.658011	2.30226	0.374496	2.1695	0.443699	1.27823	0.191466	1.36333	0.213638	3.64607	0.671265	1.59438	24.4568	7.65604	4.10486
27	3843.8	7.00126	0.769388	0.779829	14.9878	11.582	3.51409	10.7978	6.94268	29.3521	7.94558	179.198	104.907	4.71787	72.5988	3.80027	1.99353	2.92883	624.062	7.98959	14.7837	1.64896	5.83553	1.0182	0.331222	0.756899	0.131801	0.773724	0.152681	0.541955	0.0847251	0.606109	0.099769	2.03033	0.549033	1.42329	29.2724	3.69122	1.18938
28	3854.4	12.3606	1.7859	6.18942	47.4205	42.6766	22.7445	63.4539	13.7966	91.2483	12.4678	187.946	248.225	37.293	184.725	8.95776	4.00088	4.33567	3365.01	35.3915	69.3927	7.71253	29.1954	5.58234	1.16163	5.56675	0.882039	5.70714	1.18318	3.42168	0.508848	3.20261	0.473946	5.32378	1.02092	1.66619	450.208	16.4302	9.69125
29	3860.3	28.1712	1.25024	6.4438	38.0142	48.1906	7.13946	19.0584	8.07793	47.0805	8.61419	73.6684	468.957	45.3501	241.194	10.3906	2.03802	3.54252	230.63	29.4751	60.9979	7.07955	27.0858	5.95568	1.18851	6.45253	1.13177	6.79513	1.42484	3.94217	0.531997	3.29084	0.49587	6.15713	0.842416	0.39467	22.1556	12.1236	2.89513
30	3864.8	39.8594	1.30056	6.89501	45.9655	31.396	9.8172	24.3828	14.8207	63.2638	11.2185	100.678	717.727	28.3508	107.256	9.80657	2.74849	4.20814	12261.3	23.2834	50.8637	5.58977	21.6566	4.78396	1.02415	4.63792	0.770447	4.36185	0.890018	2.4046	0.330226	2.15826	0.307844	2.78984	0.90084	0.556026	31.359	11.0437	1.89745
31	4097.8	67.0099	2.79677	13.8959	104.725	86.8375	15.6141	40.4161	26.4552	82.5624	21.0393	192.406	218.53	38.7959	256.058	18.7788	4.39674	18.2277	472.943	47.6311	92.3774	10.4013	38.9506	7.8775	1.49236	6.90535	1.09913	6.4674	1.32795	3.69064	0.531822	3.4574	0.519007	6.7791	1.50408	0.957069	33.1642	18.8624	3.92879
32	4100.1	70.6563	3.03597	13.896	104.54	83.9538	14.8813	41.0978	24.9988	104.672	21.0877	190.245	151.52	38.2138	257.923	18.9335	4.2479	18.4692	596.715	49.5663	94.7794	10.6376	39.8468	8.09166	1.49947	7.22121	1.16689	6.34163	1.29172	3.61479	0.514876	3.38815	0.520448	6.85273	1.49731	1.02799	35.5134	20.61	4.22868
33	4102.5	35.2667	1.17837	6.18331	38.5108	20.5719	8.63972	18.5999	8.72456	53.6572	10.644	79.2336	439.942	31.4966	95.0331	9.0411	2.69578	3.16137	266.157	25.4371	59.7368	6.5068	25.7603	5.84104	1.36847	6.10727	0.990484	5.30577	1.02965	2.65208	0.367576	2.24044	0.32284	2.54483	0.968024	0.435378	29.6078	10.3154	1.70351
34	4104.9	89.4982	3.75451	17.2219	124.528	92.8728	17.1302	45.1947	30.1585	119.66	24.4908	227.032	144.095	42.5299	231.779	22.3004	5.42947	25.9421	594.798	58.064	113.032	12.5803	48.403	9.42498	1.78207	8.28361	1.31565	7.37519	1.4972	4.16469	0.596157	3.94206	0.581759	6.01718	1.80132	1.18663	37.0658	24.1142	4.88093
35	4106.9	74.0268	3.12442	15.2505	116.979	85.8271	15.9318	42.7501	31.1017	89.692	21.5319	198.357	176.197	36.5395	195.908	18.9972	4.27355	21.4655	421.418	48.5632	91.8574	10.3485	38.1612	7.26429	1.36954	6.50823	1.04349	5.89003	1.26505	3.60727	0.525371	3.51476	0.516151	5.39834	1.51558	0.976952	35.8262	20.9104	3.96718
36	4108.1	90.4808	3.17548	15.9135	118.404	85.3483	19.284	49.5723	31.7771	114.119	23.9543	219.426	176.707	33.3558	209.901	20.4362	5.63363	21.4517	618.98	49.3904	93.2708	10.5247	38.358	7.3569	1.33885	6.12299	0.977938	5.68843	1.18956	3.31548	0.497359	3.26451	0.497423	5.60332	1.68683	1.13837	52.187	21.1266	4.32988
37	4110.3	88.5738	3.63088	17.3061	130.818	92.8606	17.8221	46.1871	36.6298	122.53	25.417	227.83	178.981	33.2033	185.228	19.5502	4.94798	24.1941	472.356	49.4082	88.6538	9.61707	35.4459	6.64188	1.18277	5.26481	0.869763	5.29444	1.14248	3.38944	0.50799	3.48641	0.52234	5.12134	1.5353	1.20578	38.0818	22.7105	4.1669
38	4112.1	47.9685	3.52801	15.5672	97.9025	74.9854	13.5129	30.6573	28.1252	78.3955	24.467	307.263	72.6062	49.6635	430.639	21.3389	6.75717	21.1479	605.382	60.2307	119.8	13.7006	50.9038	10.1358	1.71439	8.76728	1.42461	8.12183	1.59222	4.67992	0.684932	4.68546	0.688989	12.048	1.9765	1.44992	38.2053	28.3141	6.36113
39	4113.6	38.0266	3.58546	13.6207	88.8809	67.7588	13.4479	25.8497	22.4371	58.8817	22.4911	286.722	63.0309	37.3027	437.626	19.284	5.91963	17.7065	737.476	61.3251	115.074	13.6853	50.5659	9.7891	1.50697	7.89657	1.18585	6.41832	1.22831	3.53014	0.500291	3.29881	0.509741	11.8093	1.7342	1.50925	32.6827	26.6713	6.05807

## Sheet: Oligocene
		La	Ce	Pr	Nd	Sm	Eu	Gd	Tb	Dy	Ho	Er	Tm	Yb	Lu
Borehole	Formation	ppm	ppm	ppm	ppm	ppm	ppm	ppm	ppm	ppm	ppm	ppm	ppm	ppm	ppm	References
YGH21-1-3	Lingshui	19.3	37	4.23	15.4	2.32	0.28	1.63	0.29	1.7	0.36	1.15	0.18	1.22	0.18	Yan et al., 2007
YCH8-2-1	Yacheng	10.1	19.5	2.23	8.08	1.4	0.25	1.18	0.24	1.55	0.33	1.01	0.16	0.99	0.15	Yan et al., 2007
LS-A	Lingshui	27.3	50.8	5.91	22.4	4.52	1	6.87	0.62	3.2	0.68	1.84	0.28	1.76	0.26	Su et al., 2014
LS-A	Lingshui	29.4	57.2	6.49	24.4	4.85	1.06	6.41	0.62	3.31	0.71	1.93	0.3	1.84	0.28	Su et al., 2014
LS-A	Lingshui	30	58.4	6.51	24.5	5.02	1.52	7.75	0.63	3.37	0.73	1.94	0.3	1.83	0.28	Su et al., 2014
LS-A	Lingshui	30.2	60	6.54	24.3	5.03	1.64	6.95	0.65	3.44	0.71	1.96	0.31	1.86	0.28	Su et al., 2014
LS-A	Lingshui	30.6	59.3	6.55	24.3	4.96	1.69	7.92	0.64	3.37	0.73	1.98	0.31	1.93	0.29	Su et al., 2014
LS-A	Lingshui	32.9	65.1	7.27	27	5.44	1.72	7.14	0.69	3.69	0.79	2.14	0.33	2.08	0.31	Su et al., 2014
LS-A	Lingshui	30.8	61.1	6.75	25.3	5.23	1.37	7.98	0.69	3.6	0.75	2.02	0.31	1.97	0.3	Su et al., 2014
LS-A	Lingshui	34.3	70.1	7.5	27.9	5.58	1.51	8.14	0.71	3.82	0.8	2.21	0.35	2.17	0.32	Su et al., 2014
LS-A	Lingshui	31	64.2	6.82	24.9	5	1.62	7.75	0.65	3.47	0.74	2.03	0.32	1.98	0.3	Su et al., 2014
LS-A	Lingshui	35.3	72	7.79	28.8	5.91	1.55	9.19	0.75	4	0.84	2.26	0.36	2.15	0.33	Su et al., 2014
LS-A	Lingshui	27	53.4	5.79	21.5	4.4	1.41	6.87	0.57	3.03	0.64	1.77	0.28	1.75	0.27	Su et al., 2014
LS-A	Lingshui	28.2	55.7	6.12	23.1	4.77	1.19	7.58	0.66	3.31	0.71	1.9	0.3	1.88	0.3	Su et al., 2014
LS-A	Lingshui	30.7	59.7	6.64	24.5	5.06	1.49	8.58	0.62	3.4	0.73	1.99	0.32	2.04	0.31	Su et al., 2014
LS-A	Lingshui	32.6	64.3	7.15	26.4	5.24	0.89	7.37	0.69	3.71	0.79	2.16	0.35	2.11	0.32	Su et al., 2014
LS-A	Lingshui	32	62.2	6.95	25.7	5.11	1.39	8.11	0.67	3.55	0.75	2.04	0.32	2	0.32	Su et al., 2014
LS-A	Lingshui	30.5	60.7	6.78	25.4	5.14	1.54	8.13	0.69	3.72	0.78	2.08	0.34	2.12	0.32	Su et al., 2014
LS-A	Lingshui	27.2	52.5	5.88	22	4.46	0.8	7.87	0.58	3.07	0.66	1.73	0.27	1.74	0.27	Su et al., 2014
LS-A	Lingshui	28.8	56	6.29	23.7	4.69	1.52	7.43	0.63	3.23	0.69	1.85	0.29	1.85	0.29	Su et al., 2014
LS-A	Yacheng	28.3	55.8	6.27	23.5	4.79	1.48	7.34	0.64	3.34	0.7	1.87	0.3	1.85	0.28	Su et al., 2014
LS-A	Yacheng	29.8	58.4	6.56	23.9	5.02	1.73	7.98	0.62	3.34	0.71	1.9	0.3	1.87	0.29	Su et al., 2014
LS-A	Yacheng	30.4	60.4	6.55	23.8	4.79	0.76	7.28	0.64	3.26	0.69	1.86	0.29	1.84	0.28	Su et al., 2014
LS-A	Yacheng	30.9	61.2	6.62	24.4	5	1.58	9.15	0.62	3.23	0.69	1.86	0.3	1.82	0.28	Su et al., 2014
LS-A	Yacheng	34.1	67.6	7.36	26.6	5.21	1.26	7.27	0.67	3.5	0.73	2.01	0.32	1.95	0.29	Su et al., 2014
LS-A	Yacheng	35.4	71.9	7.75	28.5	5.85	1.29	9.78	0.73	3.8	0.79	2.16	0.34	2.03	0.32	Su et al., 2014
LS-A	Yacheng	34.4	70.1	7.66	28.6	5.87	2.19	10.3	0.75	4	0.84	2.26	0.37	2.27	0.35	Su et al., 2014
LS-A	Yacheng	36.5	72.7	8.05	30.5	6.14	1.55	9.11	0.79	4.33	0.92	2.51	0.4	2.45	0.39	Su et al., 2014
LS-A	Yacheng	36.8	73.5	8.17	30.5	6.02	1.48	7.56	0.78	4.16	0.87	2.35	0.37	2.27	0.36	Su et al., 2014
LS-A	Yacheng	32.9	65.9	7.32	27.1	5.53	1.7	9.63	0.73	3.79	0.78	2.09	0.34	2.12	0.33	Su et al., 2014
LS-A	Yacheng	33.9	67.2	7.51	28.2	5.73	1.55	9.34	0.71	3.85	0.81	2.15	0.34	2.14	0.33	Su et al., 2014
LS-A	Yacheng	41.3	79.2	8.85	32.9	6.41	1.43	7.37	0.84	4.38	0.92	2.49	0.39	2.48	0.38	Su et al., 2014
LS-A	Yacheng	36.1	70.8	8.09	30.5	6.4	1.78	8.99	0.83	4.41	0.93	2.51	0.39	2.4	0.37	Su et al., 2014
LS-A	Yacheng	19.8	38.8	4.48	17.3	4.15	2.13	9.35	0.62	3.56	0.79	2.15	0.35	2.11	0.34	Su et al., 2014
LS-A	Yacheng	38.2	73.7	7.97	29.3	5.6	1.21	7.48	0.69	3.71	0.79	2.18	0.36	2.24	0.35	Su et al., 2014
LS-A	Yacheng	41.7	81.3	8.98	33.3	6.54	2.88	7.78	0.81	4.17	0.88	2.37	0.37	2.26	0.35	Su et al., 2014
LS-A	Yacheng	42.7	82.7	9.65	36	7.01	2.22	6.84	0.74	3.89	0.78	2.16	0.33	2	0.32	Su et al., 2014
LS-A	Yacheng	44.7	83.8	9.86	36.8	7.09	1.81	8.68	0.76	3.69	0.73	1.95	0.28	1.74	0.26	Su et al., 2014
LS-A	Yacheng	36.7	68.4	8.08	30.6	5.77	1.97	6.81	0.57	2.7	0.53	1.4	0.2	1.19	0.18	Su et al., 2014
LS-A	Yacheng	43	81.2	9.62	36.1	6.9	2.09	8.2	0.73	3.58	0.72	1.85	0.27	1.61	0.24	Su et al., 2014
LS-A	Yacheng	37	68.3	7.99	29.7	5.68	1.63	5.76	0.62	2.97	0.58	1.59	0.23	1.39	0.21	Su et al., 2014
LS-A	Yacheng	35	63.9	7.38	27.4	5.54	2.11	7.99	0.61	2.96	0.58	1.47	0.21	1.28	0.19	Su et al., 2014
LS-A	Yacheng	41.3	79.8	9.09	34	6.58	1.72	6.19	0.88	5.11	1.07	2.78	0.42	2.44	0.36	Su et al., 2014
LS-A	Yacheng	38.2	70.9	8.16	30.4	5.67	1.99	5.62	0.56	2.55	0.49	1.29	0.19	1.11	0.17	Su et al., 2014
LS-A	Yacheng	35.4	65.4	7.53	28	5.34	1.65	5.61	0.57	2.72	0.55	1.45	0.21	1.26	0.19	Su et al., 2014
LS-A	Yacheng	14.85	30	3.75	15.67	3.88	1.55	4.9	0.77	4.6	1.07	2.88	0.46	2.85	0.45	Su et al., 2014
LS-A	Yacheng	7.01	14.87	1.96	9.08	2.76	1.78	5.69	0.57	3.45	0.81	2.24	0.37	2.35	0.38	Su et al., 2014
LS-A	Yacheng	7.48	15.56	2.03	9.03	2.68	1.72	8.09	0.54	3.37	0.79	2.18	0.37	2.26	0.36	Su et al., 2014
LS-A	Yacheng	6.51	14.1	1.92	8.81	2.78	2.39	8.28	0.62	3.77	0.88	2.4	0.4	2.44	0.4	Su et al., 2014
LS-A	Yacheng	7.26	16.03	2.07	9.47	2.84	1.55	7.61	0.66	4.07	0.96	2.64	0.43	2.63	0.42	Su et al., 2014
LS-A	Yacheng	6.96	14.26	1.86	8.67	2.91	1.5	7.58	0.59	3.57	0.83	2.31	0.37	2.26	0.36	Su et al., 2014
LS-A	Yacheng	5.98	12.76	1.72	7.92	2.54	1.09	6.56	0.59	3.72	0.88	2.45	0.41	2.51	0.4	Su et al., 2014
LS-A	Yacheng	5.9	12.83	1.74	8.21	2.65	1.43	6.47	0.6	3.73	0.88	2.46	0.4	2.5	0.38	Su et al., 2014
LS-A	Yacheng	6.76	13.34	1.75	8.19	2.87	2.62	10.72	0.59	3.57	0.84	2.32	0.38	2.32	0.37	Su et al., 2014
LS-A	Yacheng	7.23	15.11	1.95	8.8	2.69	2.27	7.2	0.5	3.13	0.76	2.2	0.39	2.38	0.39	Su et al., 2014
LS-A	Yacheng	5.86	11.83	1.54	7.14	2.4	1.05	6.22	0.5	3.16	0.77	2.22	0.37	2.3	0.37	Su et al., 2014
LS-A	Yacheng	6.66	13.45	1.76	8.01	2.61	2.09	8.87	0.54	3.51	0.87	2.49	0.42	2.64	0.42	Su et al., 2014
LS-A	Yacheng	5.78	11.46	1.45	6.6	2.17	1.42	4.4	0.4	2.55	0.65	1.81	0.31	1.95	0.32	Su et al., 2014
N3	Lingshui	4.7784	11.1963	1.1896	4.7184	1.0197	0.3799	1.0397	0.15	0.9097	0.1999	0.5398	0.08	0.6098	0.08	Zhao et al., 2015
N3	Lingshui	5.921	13.0422	1.5503	5.761	1.3802	0.3901	1.2602	0.19	1.0302	0.21	0.6201	0.09	0.6601	0.1	Zhao et al., 2015
N3	Lingshui	3.6092	8.5881	0.9098	3.2293	0.6998	0.2799	0.7598	0.09	0.6099	0.13	0.3599	0.05	0.3699	0.05	Zhao et al., 2015
N3	Lingshui	5.914	12.2975	1.4785	5.5044	1.1189	0.4196	1.2287	0.2198	0.989	0.1998	0.5894	0.0899	0.6893	0.0999	Zhao et al., 2015
N3	Lingshui	3.1407	6.9715	0.8002	3.0306	0.7101	0.3101	0.6801	0.1	0.6501	0.14	0.4201	0.06	0.5101	0.06	Zhao et al., 2015
N3	Lingshui	5.6216	12.1251	1.3428	4.6496	1.0522	0.481	1.0221	0.1503	0.952	0.2004	0.5211	0.0902	0.5511	0.0902	Zhao et al., 2015
N3	Lingshui	6.1062	13.2117	1.4891	5.4066	1.2092	0.4497	1.3092	0.1699	1.0793	0.2299	0.6096	0.0899	0.5696	0.0899	Zhao et al., 2015
N3	Lingshui	5.4849	10.8149	1.2085	4.483	0.9296	0.4338	1.2292	0.1963	1.4874	0.2892	0.8057	0.124	0.8573	0.124	Zhao et al., 2015
N3	Lingshui	6.469	13.5178	1.5897	6.089	1.2698	0.3699	1.3598	0.19	1.1398	0.23	0.7099	0.11	0.6899	0.12	Zhao et al., 2015
N4	Lingshui	37.8714	80.9616	9.1779	35.7019	6.3885	3.9591	7.0984	0.8898	5.1188	1.0198	2.7494	0.4099	2.5994	0.3599	Zhao et al., 2015
N4	Lingshui	33.2254	70.3639	7.9561	30.7936	5.5843	1.6012	5.8545	0.7306	4.1832	0.8006	2.1717	0.2902	2.0516	0.2802	Zhao et al., 2015
N4	Lingshui	9.4266	66.0662	7.4394	29.3284	5.8217	9.2569	8.2283	0.729	4.254	0.7789	2.1969	0.3096	2.0271	0.2896	Zhao et al., 2015
N4	Lingshui	32.4211	69.6421	8.003	30.4653	6.0671	4.1212	7.1648	0.7883	4.231	0.8482	2.375	0.3393	2.2851	0.2894	Zhao et al., 2015
N4	Lingshui	25.2785	53.7155	6.1868	24.376	4.8331	4.3718	7.1393	0.6818	3.9808	0.7621	2.1057	0.3008	1.9553	0.2908	Zhao et al., 2015
N4	Lingshui	25.6627	54.4733	6.0659	23.824	4.467	4.6669	7.8547	0.5996	3.3877	0.6695	1.8488	0.2598	1.8388	0.2498	Zhao et al., 2015
N4	Lingshui	26.5788	74.0591	8.2299	32.8482	6.6677	5.1258	7.9338	0.6637	3.247	0.582	1.7461	0.2451	1.501	0.2144	Zhao et al., 2015
N4	Lingshui	6.9688	57.3698	6.0989	23.6758	4.8891	9.2983	8.6585	0.6399	3.3794	0.6799	1.7897	0.25	1.7597	0.26	Zhao et al., 2015
N4	Lingshui	16.3882	61.4333	6.5533	24.9763	5.107	12.947	9.4858	0.6384	3.5011	0.6783	1.8553	0.2593	1.6458	0.2494	Zhao et al., 2015
N4	Lingshui	7.0414	55.8921	6.0127	23.1319	4.5844	8.6994	7.5908	0.5493	3.3859	0.6292	1.7878	0.2397	1.648	0.2197	Zhao et al., 2015
N4	Lingshui	14.0401	62.2118	6.6206	25.4339	5.0828	11.8332	11.5336	0.6191	3.3253	0.5892	1.6876	0.2496	1.6676	0.2397	Zhao et al., 2015
N4	Lingshui	26.2887	56.0532	5.9329	22.7828	4.8442	16.8599	12.2654	0.5893	3.1862	0.6392	1.7679	0.2597	1.638	0.2297	Zhao et al., 2015
N4	Lingshui	27.906	64.3095	6.9388	26.0054	5.2192	15.4363	11.0417	0.6436	3.6705	0.6335	1.9308	0.2615	1.7799	0.2514	Zhao et al., 2015
N4	Lingshui	24.357	51.7662	5.5539	22.2256	4.7133	20.4243	13.6496	0.5304	2.912	0.5204	1.5111	0.2202	1.441	0.2202	Zhao et al., 2015
YC13	Lingshui	24.7599	49.7501	5.34861	20.6432	4.23682	17.5482	13.4617	0.500806	2.86461	0.570919	1.62261	0.250403	1.60258	0.240387	Shao et al., 2019
YC13	Lingshui	20.7217	41.8342	4.47343	16.8448	3.44505	11.4149	10.0369	0.462768	2.54008	0.524471	1.49114	0.215959	1.49114	0.226242	Shao et al., 2019
YC13	Lingshui	17.6586	36.3671	4.08967	15.8187	3.18975	3.42973	5.18959	0.479962	2.83977	0.549956	1.54988	0.219982	1.43989	0.209983	Shao et al., 2019
YC13	Lingshui	18.1654	35.054	3.97085	15.4913	3.19678	10.5152	9.63056	0.442322	2.51319	0.522744	1.53807	0.211108	1.43755	0.211108	Shao et al., 2019
YC13	Lingshui	19.0065	36.7558	4.08065	15.9136	3.45209	15.7439	11.2243	0.41904	2.49429	0.48888	1.3968	0.20952	1.35689	0.199543	Shao et al., 2019
YC13	Lingshui	30.3038	65.4866	7.22852	27.8843	5.55887	3.79922	8.16833	0.839829	4.93899	0.9798	2.77943	0.379922	2.60947	0.369925	Shao et al., 2019
YC13	Lingshui	12.0216	27.8481	3.22907	12.9883	2.57091	1.80992	3.22907	0.298226	1.43971	0.277659	0.781558	0.102837	0.750707	0.102837	Shao et al., 2019
YC13	Lingshui	9.89713	21.1254	2.24565	8.65745	1.73759	1.49372	2.32694	0.254033	1.45307	0.284517	0.873874	0.121936	0.84339	0.121936	Shao et al., 2019
YC13	Lingshui	7.66726	14.8953	1.54743	5.80036	1.10816	0.559071	1.25791	0.169718	1.05824	0.209652	0.638938	0.0998341	0.668889	0.0998341	Shao et al., 2019
YC13	Lingshui	6.52735	13.4439	1.47714	5.47938	1.10785	0.648742	1.27752	0.15969	1.00805	0.209594	0.588858	0.0898259	0.568897	0.0798452	Shao et al., 2019
YC13	Lingshui	11.0073	22.5982	2.52544	9.52826	1.90163	0.714368	2.0928	0.342092	2.32421	0.493015	1.57966	0.241477	1.76077	0.2616	Shao et al., 2019
YC13	Lingshui	9.33925	18.5489	2.03331	7.76444	1.46518	0.458491	1.49508	0.199344	1.216	0.24918	0.757506	0.119606	0.807342	0.109639	Shao et al., 2019
YC13	Lingshui	11.967	23.2958	2.56294	9.5138	1.88481	0.74794	1.9247	0.249313	1.38618	0.259286	0.70805	0.0997254	0.737968	0.0997254	Shao et al., 2019
YC13	Lingshui	11.4747	23.9433	2.7206	10.3704	2.10822	0.582269	2.14837	0.321252	1.797	0.361408	1.05411	0.150587	1.1043	0.150587	Shao et al., 2019
YC13	Lingshui	17.7474	36.1647	3.92943	14.2379	2.39965	0.609911	2.23967	0.259962	1.32981	0.249964	0.699898	0.0999854	0.699898	0.0999854	Shao et al., 2019
YC13	Lingshui	19.92	41.0778	4.55962	17.2791	3.40424	0.691164	3.20824	0.381688	1.88781	0.330108	0.928429	0.134106	0.87685	0.123791	Shao et al., 2019
YC19	Lingshui	34.5328	72.8313	7.99221	31.2878	6.32967	1.23188	6.4799	0.901377	5.22799	1.03158	2.93448	0.420643	2.70413	0.410627	Shao et al., 2019
YC19	Lingshui	31.3914	66.5213	7.52712	28.7153	5.96357	1.22278	6.18407	0.892029	5.16174	1.00228	2.83645	0.410935	2.69613	0.390889	Shao et al., 2019
YC19	Lingshui	31.2205	65.6491	7.25548	28.3323	5.82637	1.24922	6.31606	0.859464	4.87696	0.929421	2.62836	0.36977	2.46846	0.349782	Shao et al., 2019
YC19	Lingshui	28.319	60.1817	6.76605	26.5623	5.65176	1.21468	6.07338	0.873362	4.94905	0.933594	2.66024	0.361391	2.36912	0.361391	Shao et al., 2019
YC19	Lingshui	29.6315	63.0295	7.05323	27.9831	5.88435	1.27877	6.26398	0.919117	5.205	0.99904	2.81729	0.389626	2.65745	0.379635	Shao et al., 2019
YC19	Lingshui	31.4867	67.534	7.56795	30.1623	6.53234	1.34431	6.98044	0.995783	5.77554	1.10532	3.0471	0.408271	2.7384	0.398313	Shao et al., 2019
YC19	Lingshui	24.142	51.5535	5.96075	23.9726	5.6019	1.1762	6.08036	0.887134	5.14339	0.976845	2.68134	0.358841	2.42218	0.348873	Shao et al., 2019
YC19	Lingshui	33.0287	71.2372	8.30968	34.1487	8.44967	1.81993	9.19964	1.36995	7.8497	1.45994	4.09984	0.549979	3.52986	0.51998	Shao et al., 2019
YC19	Lingshui	33.11	70.5634	7.89806	31.7221	6.93951	1.54766	7.35888	1.07837	6.14072	1.16823	3.25508	0.459306	3.0454	0.449321	Shao et al., 2019
YC19	Lingshui	35.3666	75.1302	8.3133	32.7023	6.83092	1.46234	7.31169	0.991586	5.75921	1.10176	3.14503	0.440705	2.93469	0.430689	Shao et al., 2019
YC19	Lingshui	38.8938	82.118	9.10874	35.3598	7.44627	1.50319	8.10329	1.10499	6.34127	1.20454	3.37471	0.477835	3.14575	0.447971	Shao et al., 2019
YC19	Lingshui	32.0335	59.234	5.82155	21.0095	3.54485	1.53777	4.0641	0.379449	1.97713	0.359478	1.00854	0.139797	0.928652	0.129812	Shao et al., 2019
YC19	Lingshui	23.54	49.7931	5.47604	21.2658	4.40876	2.64326	5.77528	0.678271	3.92001	0.748093	2.17446	0.299237	2.05476	0.299237	Shao et al., 2019
YC19	Lingshui	15.8056	35.5627	3.99143	15.9857	3.31118	1.66059	4.30154	0.540193	3.11111	0.600215	1.70061	0.240086	1.59057	0.220079	Shao et al., 2019
YC19	Lingshui	22.4394	48.3095	5.18599	20.0658	3.88949	1.12696	4.08895	0.548518	3.10162	0.61833	1.70539	0.249326	1.5558	0.22938	Shao et al., 2019
YC19	Lingshui	34.1848	71.8442	7.88033	30.2897	5.84767	1.34176	6.05794	0.871142	5.09668	1.05138	3.02396	0.420551	2.81369	0.420551	Shao et al., 2019
QE	Lingshui	41.7402	87.2611	9.67991	37.1283	6.99386	1.84476	7.34862	0.993331	5.61536	1.08456	3.23339	0.456122	3.08135	0.445985	Shao et al., 2019
QE	Lingshui	49.9908	103.264	11.6171	43.9671	8.26509	1.96121	8.66533	1.21075	6.57405	1.33082	3.81235	0.540333	3.65225	0.550339	Shao et al., 2019
QE	Lingshui	43.5194	89.4225	9.90579	37.5298	7.19146	1.81289	7.64218	1.03164	5.71912	1.10176	3.28524	0.450718	3.14501	0.460734	Shao et al., 2019
QE	Lingshui	42.4603	89.3628	9.8247	37.0677	7.13341	1.58076	7.57363	1.02049	5.56266	1.09052	3.20153	0.440211	3.05146	0.440211	Shao et al., 2019
QE	Lingshui	41.0962	86.4557	9.56514	36.3835	7.06902	1.62747	7.51832	1.01842	5.56136	1.10828	3.23497	0.449302	3.05525	0.459287	Shao et al., 2019
QE	Lingshui	43.994	91.6102	10.0676	37.8623	7.38629	1.56832	7.83149	1.06241	5.96974	1.18383	3.49078	0.485674	3.24794	0.475556	Shao et al., 2019
QE	Lingshui	43.3051	90.039	9.92658	37.677	7.23751	1.79938	7.35747	0.999656	5.48811	1.08962	3.14892	0.429852	2.96898	0.439849	Shao et al., 2019
QE	Lingshui	45.187	94.8388	10.3079	39.5736	7.62107	1.85782	7.87078	1.07874	5.79321	1.12868	3.3261	0.449473	3.13632	0.449473	Shao et al., 2019
QE	Lingshui	44.3548	91.9941	10.1628	38.375	7.27767	1.83689	7.65702	1.01827	5.56058	1.09814	3.20457	0.459222	3.06481	0.459222	Shao et al., 2019
QE	Lingshui	44.7908	94.4394	10.2656	38.8233	7.50678	1.68927	7.6867	1.03955	5.60759	1.09953	3.21862	0.459803	3.00871	0.449807	Shao et al., 2019
QE	Lingshui	44.1943	92.506	10.2286	38.5018	7.21784	1.79449	7.64652	1.01688	5.57289	1.09663	3.17027	0.428684	2.98085	0.428684	Shao et al., 2019
QE	Lingshui	43.8941	91.4336	10.0398	38.3165	7.17126	2.20118	7.59955	1.01593	5.57765	1.09561	3.13743	0.438244	2.93823	0.448204	Shao et al., 2019
QE	Lingshui	45.7643	96.0331	10.5372	39.402	7.55081	1.62802	7.93034	1.0687	5.86286	1.12863	3.32595	0.459441	3.10622	0.469428	Shao et al., 2019
QE	Lingshui	43.1277	89.5344	9.90717	37.2894	7.14796	1.76949	7.31791	0.989717	5.51842	1.09969	3.18909	0.449872	3.06912	0.449872	Shao et al., 2019
QE	Lingshui	43.6126	92.1686	9.99684	38.3595	7.23048	1.65782	7.75978	1.03863	5.73245	1.12851	3.25571	0.449408	3.09592	0.449408	Shao et al., 2019
QE	Lingshui	43.6845	91.1877	9.85651	37.5567	7.21745	1.54945	7.39738	0.999646	5.67799	1.1296	3.27884	0.459837	3.17887	0.469834	Shao et al., 2019
QE	Lingshui	41.8209	87.6376	9.5958	36.2408	6.88546	1.36513	7.20432	0.95659	5.29114	1.05624	3.0591	0.428473	2.8897	0.428473	Shao et al., 2019
QE	Lingshui	40.9007	84.777	9.33645	35.3886	6.81012	1.84732	7.06974	0.908681	5.01273	1.00854	2.91577	0.39942	2.71606	0.389435	Shao et al., 2019
QE	Lingshui	41.4978	87.0534	9.49491	35.9907	6.87632	1.83901	7.30609	0.949491	5.25718	1.01945	2.9884	0.40978	2.8085	0.40978	Shao et al., 2019
QE	Lingshui	37.4428	79.0282	8.56405	32.6131	6.30354	1.54352	6.67199	0.926112	5.02889	0.99582	3.00738	0.428202	2.79825	0.408286	Shao et al., 2019
QE	Lingshui	39.1396	81.7683	8.88764	33.6511	6.44829	1.62957	6.64823	0.919756	4.95868	0.97974	2.86924	0.419888	2.77926	0.419888	Shao et al., 2019
QE	Lingshui	41.7893	87.2921	9.559	36.2641	6.84644	1.68158	7.06665	0.970914	5.12482	1.03097	3.06288	0.440414	2.94277	0.440414	Shao et al., 2019
QE	Lingshui	41.0311	86.8547	9.46487	36.4187	6.92356	1.39072	7.23372	0.980504	5.38277	1.08056	3.15162	0.450232	3.06158	0.460237	Shao et al., 2019
QE	Lingshui	38.8224	81.7955	8.94981	33.674	6.22595	1.45671	6.68492	0.907952	4.90893	0.967817	2.91343	0.409077	2.77374	0.419055	Shao et al., 2019
QE	Lingshui	39.9176	82.9711	9.09806	34.1053	6.56139	1.57793	6.61133	0.888834	4.92354	0.978716	2.95612	0.409463	2.77636	0.41945	Shao et al., 2019
QE	Lingshui	39.2065	82.3786	9.03998	34.1421	6.36294	1.37847	6.59269	0.889014	4.89457	0.948948	2.89679	0.409546	2.76693	0.409546	Shao et al., 2019
QE	Lingshui	40.7438	85.2289	9.31801	35.2668	6.57448	1.36677	7.01345	0.947763	5.18776	1.03755	3.03284	0.428988	2.80338	0.419011	Shao et al., 2019
QE	Lingshui	39.1127	82.1906	8.91921	33.879	6.40225	1.32839	6.68192	0.9089	5.06387	0.988804	2.90648	0.389529	2.69674	0.399517	Shao et al., 2019
QE	Lingshui	41.3303	86.9116	9.49236	35.7589	6.71167	1.36034	7.14177	0.960239	5.34133	1.08027	3.13078	0.430107	3.00075	0.440109	Shao et al., 2019
QE	Lingshui	41.656	86.6529	9.46411	35.4829	6.72161	1.6455	7.01082	0.937435	5.20576	1.02719	3.02173	0.428827	2.93198	0.438799	Shao et al., 2019
QE	Lingshui	41.2723	86.0773	9.37733	35.5478	6.71525	1.37107	6.98546	0.940736	5.09398	0.990775	2.95231	0.410321	2.77217	0.410321	Shao et al., 2019
QE	Lingshui	41.1301	86.9397	9.37898	35.9229	6.77039	1.42377	7.1786	0.92595	5.26696	1.01556	2.98694	0.418171	2.80772	0.418171	Shao et al., 2019
QE	Lingshui	45.7603	97.7765	10.5631	40.2739	7.62505	1.91875	7.79494	1.02933	5.81623	1.09929	3.37781	0.439715	3.22791	0.439715	Shao et al., 2019
QE	Lingshui	47.0489	99.8316	10.8582	40.9455	7.65169	1.6582	7.90142	1.05885	6.06341	1.15874	3.48621	0.449512	3.35635	0.459501	Shao et al., 2019
QE	Lingshui	44.5409	93.9786	10.1933	38.5848	7.24526	1.72887	7.3452	0.989353	5.61633	1.09928	3.22789	0.429719	3.17792	0.439713	Shao et al., 2019
QE	Lingshui	45.7064	95.8582	10.4329	39.4987	7.52929	1.65204	7.3791	0.961185	5.46674	1.06131	3.18393	0.420519	3.05377	0.440543	Shao et al., 2019
QE	Lingshui	45.0419	96.5783	10.3213	39.3567	7.35378	1.95834	7.59358	0.989163	5.68519	1.08908	3.29721	0.429637	3.05741	0.419645	Shao et al., 2019
QE	Lingshui	45.877	97.5073	10.4862	39.6933	7.58446	1.74102	7.63449	1.01059	5.81342	1.13066	3.38199	0.46027	3.27192	0.470276	Shao et al., 2019
QE	Lingshui	41.2689	88.3822	9.51824	36.0817	6.82008	1.5731	6.87981	0.915981	5.1972	1.01554	3.02672	0.398253	2.89729	0.408209	Shao et al., 2019
QE	Lingshui	41.2246	89.1687	9.48116	36.4392	6.65974	1.55527	6.99871	0.92718	5.1942	1.01691	2.9909	0.408757	2.91114	0.408757	Shao et al., 2019
QE	Lingshui	43.6784	92.9801	9.94824	37.9951	7.20148	1.52819	7.3613	0.998819	5.5834	1.10869	3.2162	0.449469	3.11631	0.449469	Shao et al., 2019
QE	Lingshui	46.2782	97.8092	10.5454	39.8792	7.42564	1.62467	7.44558	1.0067	5.6415	1.07647	3.1696	0.428594	3.09983	0.448529	Shao et al., 2019
QE	Lingshui	45.5435	96.5529	10.3735	39.4291	7.35119	1.64579	7.16167	0.987473	5.72535	1.09719	3.20181	0.448851	3.15193	0.448851	Shao et al., 2019
QE	Lingshui	43.0729	91.2255	9.78022	37.6439	6.96591	1.78639	7.22539	0.978022	5.64858	1.10776	3.2135	0.439112	3.08376	0.449092	Shao et al., 2019
QE	Lingshui	44.5701	93.2792	10.1577	38.6314	7.29837	1.58965	7.29837	0.999777	5.32881	1.03977	3.1193	0.429904	2.97934	0.4499	Shao et al., 2019
QE	Lingshui	38.436	81.5228	8.78138	33.2952	6.381	1.49023	6.55103	0.89014	5.0808	1.01016	2.97047	0.430067	2.86045	0.410064	Shao et al., 2019
QE	Lingshui	33.1941	69.6955	7.50414	28.6376	5.35581	1.18907	5.40578	0.72943	4.06682	0.799375	2.36815	0.329742	2.28821	0.339734	Shao et al., 2019
QE	Lingshui	31.8613	66.8678	7.18901	27.1385	5.17209	1.08834	5.33185	0.728886	4.11371	0.798779	2.30647	0.309527	2.23658	0.309527	Shao et al., 2019
QE	Lingshui	31.3109	66.1274	7.14108	27.0762	5.03371	1.07865	5.24345	0.709114	3.94507	0.779027	2.30712	0.329588	2.22722	0.329588	Shao et al., 2019
QE	Lingshui	34.1833	71.5404	7.71495	29.1032	5.44937	1.13778	5.54917	0.788462	4.39143	0.848345	2.50511	0.349319	2.32546	0.339338	Shao et al., 2019
QE	Lingshui	32.3919	68.1101	7.37408	27.8632	5.2901	1.06203	5.2901	0.731397	4.10785	0.801531	2.37453	0.330631	2.24429	0.330631	Shao et al., 2019
QE	Lingshui	31.0977	65.2291	6.97847	26.7124	4.95601	1.08131	5.15626	0.690838	4.0349	0.780948	2.28277	0.310377	2.26275	0.320389	Shao et al., 2019
QE	Lingshui	32.5827	68.0921	7.32163	27.9181	5.18407	1.18864	5.27397	0.709189	4.05536	0.819063	2.36729	0.329623	2.31735	0.339612	Shao et al., 2019
QE	Lingshui	31.4117	65.3535	7.04038	26.5514	4.99027	1.24007	5.10027	0.680036	3.7902	0.75004	2.20012	0.300016	2.22012	0.320017	Shao et al., 2019
QE	Lingshui	31.714	66.7164	7.20638	27.3362	5.32732	1.00949	5.33732	0.739628	4.15791	0.819588	2.3788	0.329834	2.32883	0.329834	Shao et al., 2019
QE	Lingshui	32.0417	67.5893	7.30128	27.3673	5.21377	1.07871	5.31365	0.709153	4.00522	0.799046	2.3472	0.329606	2.29726	0.329606	Shao et al., 2019
QE	Lingshui	34.0539	72.1452	7.72593	29.3585	5.59258	1.28599	5.73214	0.757639	4.24677	0.827422	2.42245	0.338944	2.33273	0.348913	Shao et al., 2019
QE	Lingshui	31.8105	66.7861	7.12891	27.2476	5.17196	1.24806	5.30176	0.728867	4.10362	0.808742	2.42623	0.329488	2.33637	0.339472	Shao et al., 2019
QE	Lingshui	31.7168	66.6854	7.17381	27.0444	5.06269	1.3207	5.37285	0.730388	4.20223	0.820436	2.38126	0.330175	2.36125	0.340181	Shao et al., 2019
QE	Lingshui	31.4493	66.6426	7.1385	27.1862	5.18165	1.26796	5.26152	0.718842	4.00355	0.798713	2.38616	0.319485	2.25637	0.339453	Shao et al., 2019
QE	Lingshui	34.6915	73.4562	7.94661	29.9595	5.72036	1.19798	5.65048	0.768705	4.26282	0.84857	2.45586	0.359394	2.34605	0.349411	Shao et al., 2019
QE	Lingshui	34.7997	74.605	7.90311	30.1237	5.61511	1.51868	6.04473	0.809295	4.53605	0.889225	2.61772	0.379669	2.51781	0.369678	Shao et al., 2019
QE	Lingshui	36.5258	78.4025	8.37134	31.515	5.94095	1.70027	6.251	0.860138	4.73076	0.94015	2.77044	0.380061	2.68043	0.390062	Shao et al., 2019
QE	Lingshui	35.7014	76.3762	8.17284	30.5585	5.84059	1.33556	5.89043	0.807318	4.58477	0.887053	2.58142	0.358808	2.47179	0.348841	Shao et al., 2019
QE	Lingshui	35.74	76.5673	8.15946	30.7227	5.91511	1.28676	5.90513	0.807966	4.4089	0.837891	2.56355	0.359096	2.384	0.339146	Shao et al., 2019
QE	Lingshui	35.3685	75.7982	8.04194	30.3173	5.8314	1.54037	5.96143	0.800193	4.53109	0.900217	2.66064	0.360087	2.46059	0.360087	Shao et al., 2019
QE	Lingshui	37.5017	82.3541	8.60744	32.2355	6.2935	1.72548	6.20374	0.82783	4.70766	0.917595	2.67299	0.359059	2.56328	0.379006	Shao et al., 2019
QE	Lingshui	40.0163	86.2827	9.01565	33.956	6.4697	1.61743	6.41978	0.848649	4.79237	0.938506	2.77558	0.38938	2.65577	0.399364	Shao et al., 2019
QE	Lingshui	40.5788	86.9988	9.272	34.8575	6.62143	1.61035	6.84148	0.890192	4.91106	0.960207	2.8006	0.380082	2.67058	0.390084	Shao et al., 2019
QE	Lingshui	37.8373	81.6595	8.63254	32.7117	6.14469	1.65857	6.55434	0.869249	4.75589	0.919206	2.73764	0.369681	2.5478	0.379672	Shao et al., 2019
QE	Lingshui	37.9758	81.5762	8.67619	32.451	6.19301	1.46598	6.42238	0.847674	4.65722	0.917482	2.60286	0.368988	2.54302	0.368988	Shao et al., 2019
QE	Lingshui	37.5131	81.0806	8.56787	32.2268	6.26382	1.75547	6.34362	0.837836	4.63802	0.887708	2.70302	0.359073	2.57335	0.369047	Shao et al., 2019
QE	Lingshui	36.646	79.561	8.39533	31.7346	6.03945	1.61717	6.26905	0.81857	4.51212	0.878465	2.62541	0.359372	2.41578	0.359372	Shao et al., 2019
QE	Lingshui	39.4238	84.7357	8.94682	33.7847	6.51584	1.58413	6.46602	0.866785	4.79223	0.936527	2.73984	0.388559	2.57047	0.378596	Shao et al., 2019
YC13	Yacheng	8.73311	15.634	1.9418	7.36887	1.34432	0.368444	1.43394	0.189201	1.02567	0.209117	0.607434	0.0896214	0.57756	0.0796635	Shao et al., 2019
YC13	Yacheng	22.7411	47.0159	5.10516	19.4117	3.61195	1.56383	3.9348	0.474194	2.61311	0.53473	1.48312	0.201785	1.45285	0.201785	Shao et al., 2019
YC13	Yacheng	12.7582	26.6445	3.09471	11.9795	2.34599	0.549062	2.27611	0.33942	1.98661	0.389335	1.16801	0.159727	1.11809	0.149744	Shao et al., 2019
YC13	Yacheng	11.4127	23.6548	2.57834	9.82368	1.92876	0.509672	2.11864	0.289814	1.73888	0.339781	1.03933	0.149904	1.03933	0.159897	Shao et al., 2019
YC13	Yacheng	8.61128	17.3424	1.94803	7.35256	1.44853	0.429565	1.50847	0.219778	1.3786	0.269727	0.829161	0.129869	0.839151	0.119879	Shao et al., 2019
YC13	Yacheng	9.36286	18.8057	2.12838	8.01389	1.55881	0.479634	1.61877	0.239817	1.41892	0.279787	0.819375	0.119909	0.829367	0.119909	Shao et al., 2019
YC13	Yacheng	12.4967	26.134	2.82151	10.9258	2.12113	0.540289	2.2512	0.340182	1.92103	0.390209	1.16062	0.170091	1.1206	0.160086	Shao et al., 2019
YC13	Yacheng	7.8573	15.8745	1.81937	6.86764	1.27956	0.389866	1.35953	0.209928	1.1596	0.239918	0.729749	0.0999656	0.769735	0.119959	Shao et al., 2019
YC13	Yacheng	24.8895	54.3608	5.9923	23.1389	4.63178	2.05079	5.44209	0.640246	3.6614	0.710272	2.10081	0.300115	2.17083	0.320123	Shao et al., 2019
YC13	Yacheng	20.0148	46.0351	4.91449	19.5254	3.97646	1.19294	4.24155	0.581174	3.46665	0.713723	2.12078	0.305881	2.14117	0.316077	Shao et al., 2019
Y19	Yacheng	13.8891	28.7538	3.14708	12.0009	2.31835	1.74139	3.32542	0.304218	1.7204	0.335689	0.933634	0.125883	0.923144	0.125883	Shao et al., 2019
Y19	Yacheng	7.66624	15.6523	1.72915	6.51681	1.20941	0.749633	1.56923	0.239882	1.45929	0.299853	0.889564	0.129936	0.859579	0.119941	Shao et al., 2019
Y19	Yacheng	17.798	37.2068	4.07184	15.567	2.97134	0.840379	2.99135	0.410185	2.31104	0.450203	1.30059	0.190086	1.21055	0.170077	Shao et al., 2019
Y19	Yacheng	10.5414	21.6219	2.39578	9.03408	1.82678	0.57898	2.05638	0.28949	1.78685	0.349384	1.04815	0.159718	1.02819	0.149736	Shao et al., 2019
Y19	Yacheng	9.19206	18.6939	2.15814	8.27285	1.67855	1.159	2.58776	0.279758	1.76847	0.359689	1.02911	0.149871	1.00913	0.149871	Shao et al., 2019
Y19	Yacheng	8.07381	16.5425	1.8496	7.03471	1.44435	0.820889	1.67295	0.259775	1.55865	0.322121	0.924799	0.135083	0.883235	0.124692	Shao et al., 2019
Y19	Yacheng	6.28325	12.5064	1.423	5.36131	1.0923	0.661395	1.28271	0.18038	1.10232	0.240507	0.691458	0.100211	0.681437	0.100211	Shao et al., 2019
Y19	Yacheng	9.51156	19.3528	2.17807	8.32261	1.65853	1.21892	2.258	0.289743	1.82838	0.369672	1.11901	0.149867	1.06905	0.149867	Shao et al., 2019
Y19	Yacheng	6.4849	12.9898	1.50113	5.77436	1.31099	0.560423	1.53116	0.230174	1.44109	0.300227	0.810612	0.110083	0.770582	0.110083	Shao et al., 2019
Y19	Yacheng	12.8374	26.43	2.96016	11.1258	2.1446	2.38625	3.25215	0.302057	1.80227	0.362468	1.01693	0.151029	0.996788	0.151029	Shao et al., 2019
Y19	Yacheng	10.6076	22.075	2.56942	9.83778	2.13952	0.719838	2.6594	0.389912	2.36947	0.459896	1.3397	0.189957	1.28971	0.179959	Shao et al., 2019
Y19	Yacheng	17.1286	36.1791	3.5253	12.6074	2.57924	2.17095	3.61492	0.408297	2.60912	0.547716	1.61327	0.25892	1.84232	0.268879	Shao et al., 2019
QE	Yacheng	40.8218	86.6763	9.30497	34.8686	6.62354	1.63087	6.61353	0.88047	4.8726	0.940502	2.71145	0.390208	2.61139	0.380203	Shao et al., 2019
QE	Yacheng	39.836	85.3642	9.12762	34.0139	6.38134	1.84749	6.58107	0.868821	4.81347	0.92874	2.74627	0.389472	2.63642	0.379485	Shao et al., 2019
QE	Yacheng	38.8621	83.1037	8.75667	32.9048	6.17649	1.92268	6.58494	0.846777	4.67222	0.906549	2.64991	0.368597	2.57022	0.378559	Shao et al., 2019
QE	Yacheng	36.0051	78.0576	8.19295	30.8059	5.86779	1.47693	6.06738	0.818298	4.49066	0.858215	2.5946	0.359253	2.44491	0.369232	Shao et al., 2019
QE	Yacheng	35.2474	75.9529	8.1271	30.1992	5.93788	1.54945	5.93788	0.799715	4.34845	0.86969	2.50911	0.369868	2.49911	0.359872	Shao et al., 2019
QE	Yacheng	37.5617	80.2695	8.56354	32.1458	6.16535	2.15837	6.43515	0.849359	4.83635	0.929299	2.85784	0.399699	2.63801	0.389706	Shao et al., 2019

## Sheet: Miocene
		La	Ce	Pr	Nd	Sm	Eu	Gd	Tb	Dy	Ho	Er	Tm	Yb	Lu
Borehole	Formation	ppm	ppm	ppm	ppm	ppm	ppm	ppm	ppm	ppm	ppm	ppm	ppm	ppm	ppm	References
LT9-1-1	Meishan	22	38	4.02	14	2.18	0.37	1.68	0.3	1.68	0.35	0.93	0.14	0.84	0.12	Yan et al., 2007
LS-A	Huangliu	36.8	72.6	8.26	30.3	5.98	1.88	8.28	0.79	4.2	0.9	2.42	0.39	2.35	0.37	Su et al., 2014
LS-A	Huangliu	38.4	74.8	8.4	31	6	1.48	7.04	0.8	4.27	0.91	2.51	0.39	2.43	0.37	Su et al., 2014
LS-A	Huangliu	38.2	75.5	8.59	32.3	6.03	1.26	7.05	0.81	4.31	0.9	2.49	0.39	2.43	0.37	Su et al., 2014
LS-A	Huangliu	38.4	75.7	8.52	31.6	6.09	1.42	6.66	0.79	4.29	0.9	2.45	0.39	2.4	0.36	Su et al., 2014
LS-A	Huangliu	37.5	72.7	8.13	30.3	5.93	1.41	6.95	0.79	4.07	0.87	2.4	0.38	2.35	0.36	Su et al., 2014
LS-A	Huangliu	37.2	74.3	8.33	30.9	5.88	1.24	6.66	0.81	4.24	0.88	2.43	0.39	2.34	0.35	Su et al., 2014
LS-A	Huangliu	36.3	71.7	7.96	29.3	5.59	1.43	7.12	0.74	3.97	0.84	2.3	0.36	2.25	0.34	Su et al., 2014
LS-A	Huangliu	37.9	73.3	8.3	31.1	6.03	1.67	6.71	0.77	4.27	0.91	2.44	0.38	2.33	0.35	Su et al., 2014
LS-A	Huangliu	38.3	73.7	8.45	31.4	5.98	1.58	6.96	0.76	4.21	0.89	2.41	0.37	2.33	0.36	Su et al., 2014
LS-A	Meishan	34.1	63.7	7.15	26.7	5.41	2	9.09	0.69	3.63	0.78	2.17	0.34	2.04	0.31	Su et al., 2014
LS-A	Meishan	33.2	63.5	7.23	26.9	5.27	1.59	9.18	0.72	3.7	0.79	2.17	0.34	2.08	0.31	Su et al., 2014
LS-A	Meishan	34.9	65.9	7.53	28.1	5.59	1.95	8.08	0.72	3.82	0.81	2.23	0.35	2.15	0.33	Su et al., 2014
LS-A	Meishan	35.9	68.1	7.78	29.2	5.78	1.41	8.25	0.79	4.16	0.89	2.41	0.38	2.34	0.35	Su et al., 2014
LS-A	Sanya	29.7	56	6.47	24.8	4.94	1.86	6.79	0.69	3.69	0.79	2.12	0.33	2.07	0.31	Su et al., 2014
LS-A	Sanya	32.9	62	6.93	26.5	5.31	1.3	7.65	0.73	3.8	0.82	2.15	0.35	2.1	0.32	Su et al., 2014
LS-A	Sanya	36.5	69.6	7.98	29.8	5.96	1.39	7.44	0.81	4.19	0.9	2.4	0.38	2.31	0.35	Su et al., 2014
LS-A	Sanya	35.4	67.8	7.71	28.7	5.79	2.54	9.54	0.78	3.94	0.84	2.23	0.36	2.18	0.33	Su et al., 2014
LS-A	Sanya	34.3	65	7.28	27.4	5.68	1.74	9.05	0.73	3.8	0.82	2.22	0.34	2.11	0.32	Su et al., 2014
LS-A	Sanya	35.5	67.2	7.56	28.4	5.71	1.71	9.58	0.75	3.99	0.84	2.3	0.36	2.2	0.33	Su et al., 2014
LS-A	Sanya	37.8	73.4	8.22	30.8	6.09	1.72	8.16	0.82	4.25	0.91	2.37	0.38	2.28	0.34	Su et al., 2014
LS-A	Sanya	39.1	75.2	8.36	31.6	6.29	2.39	10.1	0.84	4.34	0.91	2.45	0.39	2.34	0.36	Su et al., 2014
LS-A	Sanya	37.5	73.5	8.25	30.4	6.04	1.43	8.23	0.79	4.13	0.88	2.41	0.38	2.32	0.34	Su et al., 2014
LS-A	Sanya	37.5	73.9	8.29	30	5.94	1.41	8.51	0.77	4.04	0.87	2.37	0.37	2.25	0.34	Su et al., 2014
LS-A	Sanya	36.1	70.3	7.82	28.5	5.51	1.76	7.73	0.7	3.8	0.83	2.3	0.36	2.18	0.33	Su et al., 2014
LS-A	Sanya	37.5	73.6	8.18	30.3	5.94	1.27	7.57	0.74	4.01	0.87	2.37	0.37	2.25	0.34	Su et al., 2014
LS-A	Sanya	38.9	75.9	8.48	30.7	6	1.47	7.57	0.77	4.1	0.87	2.38	0.38	2.29	0.34	Su et al., 2014
LS-A	Sanya	37	71.5	8.12	29.9	5.83	1.4	8.4	0.74	3.93	0.84	2.32	0.37	2.25	0.33	Su et al., 2014
LS-A	Sanya	37.8	73.3	8.33	29.9	5.92	1.54	7.91	0.79	4.18	0.89	2.47	0.38	2.4	0.36	Su et al., 2014
LS-A	Sanya	36.7	70.8	8.12	29.7	5.84	1.09	8	0.75	3.95	0.84	2.32	0.37	2.27	0.34	Su et al., 2014
LS-A	Sanya	36.9	71.1	7.98	29.3	5.75	1.33	6.86	0.77	4.03	0.85	2.34	0.37	2.26	0.34	Su et al., 2014
DF13	Huangliu	24.2	54	4.5	16.9	2.8	0.4	2.3	0.3	1.7	0.3	0.9	0.1	0.8	0.1	Cao et al., 2015
N2	Huangliu	32.8575	71.3365	7.796	29.8213	5.5614	1.1624	5.2007	0.6714	3.6174	0.7215	1.9941	0.2605	1.8338	0.2505	Zhao et al., 2015
N2	Huangliu	33.6404	72.1949	7.8008	30.2244	5.6134	1.1387	5.4736	0.6992	3.7656	0.7291	2.0875	0.2897	1.8278	0.2797	Zhao et al., 2015
N2	Huangliu	34.6515	75.283	8.1662	31.6666	5.5107	1.208	5.5307	0.7587	4.0032	0.8086	2.2362	0.2895	2.0465	0.2895	Zhao et al., 2015
N2	Huangliu	30.4873	66.534	7.0494	27.4575	5.0695	1.0799	4.9596	0.6699	3.7997	0.7199	1.8998	0.29	1.9598	0.29	Zhao et al., 2015
N2	Huangliu	35.0067	77.0368	8.2339	31.9653	5.8328	1.1105	5.6827	0.7203	4.142	0.7404	2.2211	0.3101	2.021	0.2901	Zhao et al., 2015
N2	Huangliu	24.3131	50.5986	6.2542	24.3924	4.8369	0.9416	4.5593	0.5848	3.3501	0.6641	1.9625	0.2874	1.8931	0.2775	Zhao et al., 2015
N2	Huangliu	35.5351	77.3588	8.264	32.5318	5.9561	1.1388	5.684	0.8062	4.263	0.8163	2.3381	0.3023	2.2877	0.3225	Zhao et al., 2015
N2	Huangliu	33.9748	73.9849	7.8529	30.1556	5.6267	1.1846	5.6982	0.6944	3.9928	0.7965	2.1955	0.2961	2.0628	0.2961	Zhao et al., 2015
N2	Meishan	34.9867	75.4996	8.1945	31.6988	5.6262	1.1892	5.7462	0.7595	4.2472	0.8095	2.2685	0.3298	2.0586	0.3198	Zhao et al., 2015
N2	Meishan	28.5591	61.5813	6.7445	25.7272	4.6631	1.0307	4.7032	0.5904	3.4423	0.6805	1.8813	0.2802	1.8913	0.2602	Zhao et al., 2015
N2	Meishan	32.425	73.2787	7.9388	31.2152	5.6091	1.2698	5.5291	0.6899	3.8194	0.7699	2.0997	0.32	2.0497	0.31	Zhao et al., 2015
N2	Meishan	36.1702	77.8659	8.3132	32.5932	5.8052	1.8984	6.015	0.7594	4.2565	0.8393	2.2781	0.3097	2.1882	0.3097	Zhao et al., 2015
N2	Meishan	36.8757	80.3489	8.5267	34.1768	6.2776	1.4494	6.0377	0.7897	4.3583	0.8197	2.4091	0.3299	2.1792	0.3399	Zhao et al., 2015
N2	Meishan	31.4392	70.6908	7.6026	29.7109	5.5246	1.3986	5.4746	0.6893	3.7563	0.7493	1.9581	0.3097	1.9081	0.2797	Zhao et al., 2015
N2	Meishan	33.5965	74.0768	8.0379	31.5795	6.0309	1.5755	6.0811	0.7325	4.1644	0.8028	2.1876	0.3311	1.9166	0.291	Zhao et al., 2015
N2	Meishan	31.4889	70.3368	7.4792	29.3462	5.5569	1.3316	5.3466	0.6808	3.7646	0.7609	2.1126	0.2904	1.9424	0.2803	Zhao et al., 2015
N2	Meishan	31.189	67.2319	7.341	27.7893	5.1347	1.2937	5.4656	0.6719	3.5802	0.7221	2.0458	0.2908	1.7851	0.2708	Zhao et al., 2015
N2	Meishan	31.0906	73.1014	7.4488	30.0785	5.2223	1.3157	5.4955	0.7084	3.8054	0.7692	2.267	0.3239	1.9836	0.3036	Zhao et al., 2015
N2	Meishan	28.8026	68.3936	6.9354	26.4807	5.114	1.2109	5.2241	0.6105	3.4827	0.6505	1.8214	0.2702	1.7614	0.2402	Zhao et al., 2015
N2	Meishan	36.9392	79.573	8.4967	32.796	6.3951	1.3711	6.1449	0.7706	4.0632	0.7906	2.1817	0.3403	2.1117	0.3002	Zhao et al., 2015
N2	Meishan	34.4773	74.2805	8.0396	31.389	5.5184	1.3163	5.5386	0.7493	4.1616	0.81	2.258	0.3341	2.2782	0.3139	Zhao et al., 2015
N2	Meishan	11.8386	25.197	2.8397	10.6987	2.1397	0.6699	2.1397	0.26	1.3698	0.29	0.7199	0.1	0.6399	0.1	Zhao et al., 2015
N2	Meishan	8.4406	19.1841	2.0459	7.8649	1.4702	0.4935	1.3159	0.1748	0.987	0.1851	0.6374	0.0822	0.5038	0.072	Zhao et al., 2015
N2	Meishan	13.1544	27.8593	2.861	10.6235	1.9907	0.5002	2.0407	0.2901	1.4905	0.2701	0.8303	0.12	0.7302	0.11	Zhao et al., 2015
N3	Huangliu	11.8375	25.1374	2.8062	10.9581	1.9663	1.6007	1.7292	0.2569	1.2747	0.247	0.7213	0.0988	0.6324	0.0988	Zhao et al., 2015
N3	Huangliu	2.5061	5.2219	0.5591	2.2465	0.4593	0.1697	-1.1682	0.0699	0.4193	0.0899	0.2396	0.03	0.2496	0.03	Zhao et al., 2015
N3	Huangliu	11.3684	24.1042	2.5951	10.3404	1.8265	1.6069	1.0879	0.2395	1.587	0.2895	0.8284	0.1098	0.6887	0.1098	Zhao et al., 2015
N3	Huangliu	5.1587	10.8973	1.2297	4.6988	0.9198	0.5699	-0.6098	0.11	0.6598	0.14	0.4199	0.06	0.3599	0.06	Zhao et al., 2015
N3	Huangliu	3.6879	7.0161	0.8395	3.1982	0.5997	0.1499	-1.4192	0.07	0.4198	0.05	0.2399	0.03	0.2199	0.03	Zhao et al., 2015
N3	Meishan	15.0145	38.0415	3.9012	15.6547	2.8809	4.8915	3.7811	0.3401	1.8005	0.3501	1.0303	0.15	0.9303	0.16	Zhao et al., 2015
N3	Meishan	4.8117	9.9334	1.1004	3.9714	0.7503	1.2204	1.2404	0.08	0.5802	0.11	0.2801	0.06	0.3201	0.05	Zhao et al., 2015
N3	Meishan	4.3425	9.1142	0.9983	3.7136	0.7287	1.1979	1.3177	0.0799	0.4592	0.0998	0.2695	0.0499	0.2895	0.0399	Zhao et al., 2015
N3	Meishan	2.7275	5.3151	0.6394	2.3678	0.4596	0.4096	0.6194	0.0699	0.3697	0.0699	0.2298	0.03	0.2398	0.04	Zhao et al., 2015
N3	Meishan	20.3943	44.2126	4.8515	18.288	3.1645	1.6371	3.8932	0.3993	2.0265	0.4193	1.148	0.1697	1.1081	0.1497	Zhao et al., 2015
N3	Meishan	4.9038	10.4469	1.1585	4.3645	0.809	0.4694	0.9089	0.0999	0.4894	0.0899	0.2996	0.0399	0.2996	0.0499	Zhao et al., 2015
N3	Meishan	4.0239	8.4471	0.9286	3.5845	0.5991	0.649	1.0184	0.0799	0.5092	0.0998	0.3095	0.0399	0.2896	0.0499	Zhao et al., 2015
N3	Meishan	1.7714	3.5427	0.4003	1.4611	0.3002	0.2902	0.3102	0.04	0.1801	0.04	0.1001	0.02	0.1201	0.02	Zhao et al., 2015
N3	Meishan	2.6372	5.4442	0.6193	2.1976	0.3596	0.3396	0.5494	0.0599	0.3097	0.0699	0.1898	0.03	0.2497	0.03	Zhao et al., 2015
N3	Meishan	2.3455	5.0387	0.5697	2.0791	0.4883	0.1554	0.5179	0.0888	0.6807	0.1554	0.5031	0.0814	0.5771	0.0814	Zhao et al., 2015
N3	Meishan	18.1726	39.1156	4.2906	16.3523	2.9904	1.2902	3.7005	0.4501	2.4303	0.4601	1.3302	0.19	1.2302	0.17	Zhao et al., 2015
N3	Meishan	19.0466	41.3693	4.4745	16.4298	3.1162	1.4882	3.3958	0.3396	1.9176	0.3496	1.0088	0.1398	0.9888	0.1298	Zhao et al., 2015
N3	Meishan	17.8573	39.9094	4.4543	16.6489	3.0361	1.0686	3.3957	0.3895	2.2372	0.4694	1.3283	0.1598	1.1386	0.1698	Zhao et al., 2015
N3	Meishan	17.0705	37.3449	4.155	15.799	3.0236	1.1814	3.5042	0.4205	2.3528	0.4906	1.3016	0.1802	1.2715	0.1902	Zhao et al., 2015
N3	Meishan	3.6026	7.4955	0.8306	3.1523	0.7506	0.2802	0.8106	0.1001	0.6104	0.1501	0.3803	0.06	0.3703	0.06	Zhao et al., 2015
N3	Sanya	26.1895	56.7239	6.1711	23.0488	4.5957	1.4249	4.6258	0.5419	3.0805	0.6221	1.6356	0.2308	1.6557	0.2408	Zhao et al., 2015
N3	Sanya	26.9036	58.5896	6.3732	24.1922	4.6423	1.3107	4.7524	0.5503	3.1416	0.6203	1.6508	0.2401	1.6208	0.2301	Zhao et al., 2015
N3	Sanya	22.6551	49.8932	5.3617	20.4485	3.9339	1.1382	4.1836	0.4992	2.8756	0.5591	1.6075	0.2296	1.5077	0.2197	Zhao et al., 2015
N3	Sanya	30.2908	65.9512	6.6543	25.7141	5.2492	16.119	11.5723	0.5721	3.4125	0.6524	1.8267	0.271	1.7765	0.2509	Zhao et al., 2015
N3	Sanya	19.2801	41.9967	4.5853	17.0225	3.1967	0.8991	3.4864	0.4296	2.3076	0.4595	1.2787	0.1898	1.1788	0.1798	Zhao et al., 2015
N3	Sanya	28.0299	59.9784	6.5776	24.2612	4.4484	1.2895	4.4684	0.5598	3.2188	0.6198	1.6994	0.2699	1.6694	0.2599	Zhao et al., 2015
N3	Sanya	27.4039	62.2005	6.6905	24.5351	4.8147	1.3943	4.1226	0.5617	2.9992	0.5617	1.625	0.2508	1.5748	0.2207	Zhao et al., 2015
N4	Huangliu	24.6836	52.9249	5.7462	22.1553	4.3871	1.2092	4.6769	0.5796	3.5476	0.6795	1.9687	0.2598	1.7688	0.2798	Zhao et al., 2015
N4	Huangliu	32.4034	69.818	7.7165	30.1972	5.72	1.3277	5.6401	0.8086	4.2825	0.7886	2.1562	0.3294	1.9366	0.2895	Zhao et al., 2015
N4	Huangliu	33.7269	77.9959	8.2817	32.1366	5.9512	3.1206	6.4413	0.8402	4.701	0.8702	2.4605	0.3501	2.4305	0.3301	Zhao et al., 2015
N4	Huangliu	32.3545	68.5971	7.4964	29.4759	5.2875	1.2294	5.8472	0.7796	4.3579	0.8096	2.2289	0.3198	1.9191	0.2799	Zhao et al., 2015
N4	Huangliu	38.4517	88.2602	9.4308	38.292	7.6344	1.7864	8.7622	1.1576	6.6964	1.2574	3.4031	0.479	3.0737	0.4291	Zhao et al., 2015
N4	Huangliu	35.9487	77.4796	8.1779	32.0602	6.2336	1.2327	6.2437	0.8318	4.9809	0.912	2.5155	0.3407	2.2349	0.3207	Zhao et al., 2015
N4	Huangliu	22.7808	50.2855	5.3931	21.802	4.1647	1.0287	4.2545	0.6192	3.3257	0.6392	1.8876	0.2697	1.6778	0.2397	Zhao et al., 2015
N4	Huangliu	42.0721	90.1287	9.7035	36.7191	6.6662	1.7342	6.3755	0.9222	4.8518	0.9523	2.6364	0.3809	2.5161	0.3609	Zhao et al., 2015
N4	Huangliu	8.7419	19.0341	2.0604	7.7917	1.6204	0.6901	1.4903	0.2	1.2303	0.23	0.7002	0.11	0.5801	0.1	Zhao et al., 2015
N4	Huangliu	35.0994	80.6335	8.8286	36.2145	7.9999	1.9437	9.1764	1.3299	7.9897	1.4936	3.9693	0.5524	3.7647	0.5013	Zhao et al., 2015
N4	Huangliu	7.8743	18.04	1.881	7.5342	1.5809	0.9005	1.751	0.2401	1.3908	0.2701	0.7504	0.1001	0.6604	0.1101	Zhao et al., 2015
N4	Huangliu	19.4774	45.1029	4.8844	19.8987	4.403	1.4342	4.8944	0.682	3.6909	0.692	1.7953	0.2608	1.4242	0.2207	Zhao et al., 2015
N4	Huangliu	3.2703	7.0724	0.7123	2.9895	0.5718	0.6721	0.632	0.0702	0.4916	0.0903	0.2809	0.0301	0.2608	0.0401	Zhao et al., 2015
N4	Huangliu	34.1625	74.3054	8.1806	32.3823	6.4505	1.6001	6.7405	0.9501	5.4804	1.1001	2.9402	0.4	2.6502	0.35	Zhao et al., 2015
N4	Huangliu	28.3783	60.4664	6.6596	26.3184	5.2197	1.1999	5.4397	0.72	3.8898	0.77	2.0799	0.3	1.8499	0.27	Zhao et al., 2015
N4	Huangliu	36.7503	76.8033	8.3469	32.697	6.2251	1.5313	5.9549	0.8507	4.804	0.9208	2.5621	0.3503	2.412	0.3403	Zhao et al., 2015
N4	Huangliu	16.6506	35.9298	3.9378	15.4713	3.0583	1.1593	3.0183	0.4198	2.3487	0.4298	1.2893	0.1799	1.0394	0.1599	Zhao et al., 2015
N4	Huangliu	11.1237	98.9933	10.6736	39.9835	7.4025	9.1431	9.7133	0.9303	4.9317	0.9603	2.4808	0.3701	2.4608	0.3601	Zhao et al., 2015
N4	Huangliu	34.3556	77.8128	8.2313	33.2855	5.981	4.1607	6.4911	0.7901	4.3207	0.8201	2.3704	0.3401	2.2904	0.3301	Zhao et al., 2015
N4	Huangliu	36.7938	78.5276	8.487	33.1465	5.962	3.7375	6.984	0.7916	4.2385	0.8116	2.3146	0.3307	2.2245	0.3006	Zhao et al., 2015
N4	Huangliu	34.9699	75.0593	8.2071	31.5237	6.2649	3.0876	6.5139	0.7669	4.1534	0.7669	2.1613	0.2988	2.1215	0.2988	Zhao et al., 2015
N4	Huangliu	26.5243	57.7076	6.0987	23.6849	4.3691	2.4095	5.2189	0.6599	3.3993	0.6799	1.9096	0.2799	1.7896	0.2599	Zhao et al., 2015
N4	Huangliu	3.1978	6.846	0.7389	2.8614	0.5096	0.2253	0.5587	0.0741	0.4025	0.0771	0.2102	0.03	0.2052	0.028	Zhao et al., 2015
N4	Huangliu	30.299	65.9279	6.9998	27.1291	5.2998	3.3299	5.4598	0.69	3.7599	0.71	1.8899	0.3	1.7199	0.23	Zhao et al., 2015
N4	Huangliu	31.7622	67.9647	6.9905	26.6019	4.9703	2.7202	5.4304	0.7201	4.1903	0.8101	2.2102	0.35	2.1101	0.32	Zhao et al., 2015
N4	Huangliu	28.3118	62.8085	6.6551	26.5004	5.1039	3.0924	5.3942	0.6205	3.5227	0.6705	1.9715	0.3102	1.7413	0.2702	Zhao et al., 2015
N4	Huangliu	33.9909	75.8451	8.1131	31.3332	5.7751	2.8675	6.5244	0.7594	4.3463	0.8393	2.288	0.3297	2.288	0.3297	Zhao et al., 2015
N4	Huangliu	36.9607	79.9159	8.6754	33.6271	6.2455	2.9018	6.6471	0.8334	4.6188	0.8635	2.4801	0.3314	2.4299	0.3514	Zhao et al., 2015
N4	Huangliu	35.0248	75.165	8.1243	31.2435	5.8977	2.5978	5.8575	0.7723	4.5035	0.8526	2.4273	0.3511	2.1565	0.331	Zhao et al., 2015
N4	Meishan	35.4349	76.9927	8.5681	32.639	6.3334	2.5153	6.604	0.8117	4.8502	0.8718	2.6255	0.3708	2.345	0.3608	Zhao et al., 2015
N4	Meishan	35.478	75.5593	8.3777	32.0231	5.9113	2.2367	6.0611	0.7489	3.9642	0.7888	2.2168	0.3095	2.1568	0.3095	Zhao et al., 2015
N4	Meishan	36.263	78.4182	8.5931	33.1619	6.3023	2.4109	6.5524	0.8403	4.9318	0.9403	2.5909	0.3901	2.4809	0.3501	Zhao et al., 2015
N4	Meishan	36.8307	80.1797	8.4978	33.3615	6.1484	1.9195	6.3284	0.7998	4.2389	0.8298	2.1994	0.3299	2.0395	0.2999	Zhao et al., 2015
N4	Meishan	35.6205	75.9142	8.2934	31.3886	6.0671	1.8653	6.2677	0.7822	4.7033	0.8323	2.4268	0.371	2.3767	0.341	Zhao et al., 2015
N4	Meishan	34.926	76.2474	8.4528	33.203	6.3852	2.1588	5.7771	0.8311	4.5609	0.8615	2.5338	0.3345	2.4223	0.3345	Zhao et al., 2015
N4	Meishan	38.3452	81.1311	8.7012	33.0545	5.9108	2.1003	6.0008	0.7801	4.4406	0.8901	2.3503	0.34	2.2903	0.31	Zhao et al., 2015
N4	Meishan	33.9932	73.8221	8.3381	31.9212	5.8357	2.2722	6.0059	0.8308	4.3943	0.8308	2.5024	0.3704	2.5325	0.3604	Zhao et al., 2015
N4	Meishan	37.3036	84.7033	9.504	35.9387	6.7442	1.395	6.5535	0.8631	4.5563	0.9032	2.4588	0.3312	2.2079	0.3312	Zhao et al., 2015
N4	Meishan	35.2336	74.4441	8.2938	32.0759	5.9156	1.4089	5.8656	0.7994	4.5766	0.8993	2.4182	0.3597	2.4881	0.3497	Zhao et al., 2015
N4	Meishan	37.8094	82.6412	9.33	35.6916	6.6628	2.1177	6.8227	0.8791	4.7049	0.899	2.5872	0.3896	2.4474	0.3596	Zhao et al., 2015
N4	Meishan	35.4323	76.5185	8.491	33.2146	6.2933	2.0378	6.2234	0.8191	4.2155	0.8291	2.4474	0.3296	2.2576	0.3197	Zhao et al., 2015
N4	Meishan	29.7332	64.4418	7.3134	27.1055	5.4251	1.7584	5.485	0.7194	3.8265	0.7393	2.0182	0.2897	2.0282	0.2797	Zhao et al., 2015
N4	Meishan	25.8549	54.01	6.1071	23.5446	4.6105	2.7824	5.0324	0.6429	3.9174	0.7433	2.1696	0.2712	1.9286	0.2812	Zhao et al., 2015
N4	Meishan	26.8669	57.6648	6.5917	25.3065	5.1513	1.3203	5.3714	0.7202	4.1511	0.8002	2.1105	0.3001	1.9605	0.2701	Zhao et al., 2015
N4	Meishan	26.9165	60.0668	6.6941	26.2061	4.883	3.292	5.2532	0.6404	3.7723	0.7204	1.9512	0.2602	1.8211	0.2502	Zhao et al., 2015
N4	Sanya	37.3099	79.9583	8.7476	33.4309	6.2583	2.2894	6.2383	0.8198	4.6587	0.9597	2.6793	0.3899	2.7892	0.3899	Zhao et al., 2015
N4	Sanya	22.7957	49.7787	5.5865	21.4665	4.2373	2.4585	4.757	0.6096	3.2879	0.6096	1.8189	0.2598	1.619	0.2299	Zhao et al., 2015
N4	Sanya	31.0383	68.1264	7.6296	28.8985	5.2797	2.9898	5.7297	0.77	4.4398	0.91	2.6499	0.34	2.3299	0.34	Zhao et al., 2015
N4	Sanya	33.0175	71.7437	8.0061	30.9709	5.5481	2.7791	6.6115	0.8126	4.5247	0.913	2.458	0.3812	2.3175	0.3311	Zhao et al., 2015
N4	Sanya	27.9014	61.7438	6.8727	27.1601	5.2196	1.4126	5.1896	0.7013	3.9473	0.7213	1.9937	0.2805	1.9336	0.2605	Zhao et al., 2015
N4	Sanya	22.5151	50.4565	5.6215	22.2516	4.5089	2.4204	4.8114	0.6148	3.2401	0.6441	1.8738	0.2733	1.6103	0.2342	Zhao et al., 2015
N4	Sanya	21.169	46.6138	5.2171	20.1976	3.9354	2.0428	4.4861	0.5407	2.8639	0.5307	1.452	0.2003	1.3118	0.1903	Zhao et al., 2015
N4	Sanya	17.8721	39.3046	4.4005	17.5121	3.2404	1.8802	3.3404	0.42	2.3403	0.42	1.2401	0.17	1.1001	0.15	Zhao et al., 2015
N4	Sanya	22.5645	49.5718	5.4957	20.7694	4.0416	4.7235	6.5989	0.5415	3.0487	0.6017	1.6648	0.2607	1.6547	0.2206	Zhao et al., 2015
N5	Huangliu	11.5542	73.3594	7.7793	29.8391	5.7022	8.049	9.2473	0.7689	4.2142	0.8289	2.2769	0.3395	2.1371	0.3395	Zhao et al., 2015
N5	Huangliu	26.7356	77.012	8.2862	32.3363	6.02	5.7005	9.2446	0.7987	4.3827	0.8885	2.4859	0.3594	2.3162	0.3394	Zhao et al., 2015
N5	Huangliu	15.4225	78.0426	8.3213	31.8151	6.091	7.3412	9.6616	0.8201	4.4007	0.8501	2.4104	0.31	2.3404	0.31	Zhao et al., 2015
N5	Huangliu	33.5535	76.3243	8.2086	31.3666	5.8319	4.9432	8.5282	0.8189	4.6735	0.8988	2.5165	0.3695	2.4666	0.3595	Zhao et al., 2015
N5	Huangliu	11.3769	75.5923	8.1621	31.7371	5.8687	8.062	9.7244	0.7912	4.3965	0.8112	2.4737	0.3305	2.2533	0.3405	Zhao et al., 2015
N5	Huangliu	37.5564	81.7976	8.9063	34.144	6.2944	2.7119	7.0149	0.8606	4.4631	0.8806	2.5018	0.3603	2.3917	0.3502	Zhao et al., 2015
N5	Huangliu	17.7483	79.223	8.3498	32.7299	6.0626	6.6119	9.2387	0.8589	4.7042	0.9289	2.6567	0.3596	2.427	0.3695	Zhao et al., 2015
N5	Huangliu	36.1392	83.7791	8.9549	34.2524	6.5789	5.0515	8.6455	0.8486	4.5124	0.9584	2.7254	0.3694	2.5956	0.3594	Zhao et al., 2015
N5	Huangliu	13.2846	76.7168	8.3829	32.1512	6.1021	7.7127	8.1028	0.7903	4.2515	0.8403	2.3908	0.3701	2.2508	0.3501	Zhao et al., 2015
N5	Huangliu	8.3905	67.6536	7.2918	27.8785	5.4638	9.1297	10.1985	0.6792	3.6858	0.7591	2.0777	0.2997	1.9578	0.2797	Zhao et al., 2015
N5	Huangliu	31.3333	68.7315	7.1839	27.6265	5.4653	18.754	14.6275	0.6994	3.9366	0.7693	2.0882	0.3097	1.9683	0.2898	Zhao et al., 2015
N5	Huangliu	13.7069	66.2182	7.0182	27.0344	5.321	13.0779	12.429	0.7587	4.0532	0.7687	2.1963	0.3394	2.1364	0.2995	Zhao et al., 2015
N5	Huangliu	29.4116	64.0381	6.6835	26.0349	4.9852	18.672	13.5769	0.6594	3.3568	0.7193	1.8882	0.2797	1.8382	0.2697	Zhao et al., 2015
N5	Meishan	27.9906	63.119	6.5572	25.7782	5.6362	28.6513	17.9096	0.6908	3.8042	0.7408	2.1023	0.2903	1.862	0.2803	Zhao et al., 2015
N6	Huangliu	31.0952	66.5291	7.0767	26.7767	5.6171	18.794	14.7373	0.6543	3.8353	0.7348	2.0737	0.2919	1.963	0.302	Zhao et al., 2015
N6	Huangliu	31.3904	79.3438	8.3367	32.6143	6.3603	12.8611	14.3258	0.7725	4.4944	0.9029	2.508	0.3812	2.3676	0.3411	Zhao et al., 2015
N6	Huangliu	39.1856	83.441	8.9773	32.6029	6.1819	3.3565	7.1137	0.8717	4.4486	0.9017	2.4147	0.3607	2.2944	0.3407	Zhao et al., 2015
N6	Huangliu	35.8793	78.7389	8.5134	32.3893	6.2539	1.745	6.1127	0.7464	4.0146	0.817	2.3503	0.3228	2.1284	0.3127	Zhao et al., 2015
N6	Huangliu	35.9002	77.8608	8.1811	31.277	6.0403	3.8694	7.176	0.794	4.4624	0.8945	2.4724	0.3216	2.2513	0.3116	Zhao et al., 2015
N6	Huangliu	35.601	77.6523	8.4102	31.8709	5.9502	2.7601	6.7002	0.78	4.4301	0.83	2.4201	0.35	2.3301	0.34	Zhao et al., 2015
N6	Huangliu	36.3914	78.7263	8.5966	32.7718	5.9847	2.3239	7.085	0.8329	4.7816	0.9872	2.6839	0.3908	2.4988	0.3805	Zhao et al., 2015
N6	Huangliu	37.3399	82.9341	8.8761	33.2779	6.108	1.9658	6.5994	0.8124	4.4732	0.8926	2.6177	0.3711	2.4271	0.3611	Zhao et al., 2015
N6	Huangliu	36.2109	78.528	8.5811	31.6364	6.1974	2.5865	6.9176	0.7303	4.0268	0.8013	2.2213	0.3246	2.0388	0.3246	Zhao et al., 2015
N6	Huangliu	16.4046	71.613	7.7972	29.4573	5.296	6.5719	9.2554	0.6785	3.8277	0.7392	2.1873	0.2937	1.9847	0.3038	Zhao et al., 2015
N6	Huangliu	36.8413	79.9355	8.6505	33.3558	6.01	1.8801	5.9783	0.7499	4.0348	0.771	2.1758	0.3169	2.1336	0.3169	Zhao et al., 2015
N6	Huangliu	34.6208	74.5253	8.1822	31.4808	5.7668	2.9891	6.7833	0.7246	3.9653	0.8051	2.1537	0.3019	2.0732	0.312	Zhao et al., 2015
N6	Huangliu	35.1489	76.156	8.1051	31.0863	5.8782	4.504	7.744	0.7523	4.1729	0.7925	2.3874	0.321	2.0664	0.321	Zhao et al., 2015
N6	Huangliu	37.4734	81.1457	8.5722	32.4863	6.0787	3.2046	6.8297	0.8011	4.3262	0.8512	2.5036	0.3405	2.4235	0.3605	Zhao et al., 2015
N6	Huangliu	33.3336	73.7679	7.8108	29.2631	5.5306	4.4005	7.2808	0.7501	3.8704	0.7701	2.3302	0.32	2.0902	0.32	Zhao et al., 2015
N6	Huangliu	36.5437	78.4021	8.2318	31.5586	5.7443	2.6174	6.1039	0.7692	4.2258	0.8392	2.3976	0.2997	2.1279	0.3097	Zhao et al., 2015
N6	Huangliu	33.397	71.7165	7.6439	29.9653	5.4028	3.3017	6.5934	0.7004	3.7219	0.7104	2.1211	0.3002	1.911	0.2701	Zhao et al., 2015
N6	Huangliu	37.054	78.8586	8.3309	31.4034	5.9206	3.4904	6.8107	0.7301	4.0404	0.8001	2.3503	0.33	2.1902	0.31	Zhao et al., 2015
N6	Huangliu	32.7634	70.7781	7.4805	28.4358	5.4221	2.4299	6.3358	0.6627	3.6147	0.7129	1.9379	0.2811	1.8576	0.2811	Zhao et al., 2015
N6	Huangliu	34.6055	74.5803	7.989	30.476	5.6993	3.2396	6.5791	0.6899	3.8795	0.7499	2.0497	0.3	1.8898	0.26	Zhao et al., 2015
N6	Huangliu	38.8913	82.5689	8.8016	33.8447	6.1381	2.3531	6.8791	0.791	4.2857	0.8111	2.4532	0.3605	2.1629	0.3304	Zhao et al., 2015
N6	Huangliu	36.2202	77.0154	8.3308	31.7151	5.9634	3.2664	6.6727	0.7392	4.0156	0.7991	2.2975	0.3196	2.1077	0.3097	Zhao et al., 2015
N6	Meishan	38.2387	81.7044	8.7151	32.7218	6.1965	3.1183	6.7462	0.7696	4.1877	0.7596	2.1988	0.3298	2.0289	0.2998	Zhao et al., 2015
N6	Meishan	37.5526	81.314	8.6183	32.1737	6.0688	2.5995	6.3488	0.7399	4.0492	0.7599	2.2196	0.3399	2.0996	0.3099	Zhao et al., 2015
N6	Meishan	36.4584	79.8145	8.4273	32.6796	6.178	2.8991	6.418	0.7298	3.9587	0.7698	2.1693	0.2899	2.0593	0.3199	Zhao et al., 2015
N6	Meishan	39.4051	84.0688	8.7344	33.7457	6.2002	2.6644	6.2002	0.8414	4.6577	0.8214	2.2738	0.3406	2.1335	0.3105	Zhao et al., 2015
N6	Meishan	35.7797	74.1324	7.8988	29.0923	5.0856	3.2937	5.4861	0.6307	3.564	0.6808	2.0723	0.3003	1.9221	0.2803	Zhao et al., 2015
N6	Meishan	38.8794	82.7962	8.7854	32.7127	6.5066	3.3382	6.5465	0.6996	3.9279	0.7096	2.0989	0.3098	2.1988	0.3098	Zhao et al., 2015
N6	Meishan	30.3851	68.6841	7.3436	28.7443	5.6128	4.9525	7.4937	0.7204	3.972	0.7704	2.111	0.2901	1.8709	0.2801	Zhao et al., 2015
N6	Meishan	39.3481	84.443	8.985	34.2709	6.0466	3.628	6.4764	0.7896	4.1177	0.7796	2.3187	0.3498	2.1788	0.3398	Zhao et al., 2015
N6	Meishan	37.7633	81.5651	8.492	32.7763	6.1988	3.4248	6.0986	0.721	4.246	0.7711	2.153	0.3104	2.153	0.3205	Zhao et al., 2015
N6	Meishan	41.0344	87.3182	9.2787	35.1752	6.0492	3.3395	6.6091	0.7799	4.1694	0.8199	2.3097	0.33	2.1797	0.32	Zhao et al., 2015
N6	Meishan	35.7567	78.6347	8.3199	31.9613	5.6332	5.0739	6.4022	0.6692	3.5157	0.6592	1.8977	0.2597	1.7778	0.2896	Zhao et al., 2015
N6	Meishan	40.4456	85.2107	8.879	34.0163	6.3193	3.3496	6.7193	0.7799	4.4895	0.8099	2.3497	0.35	2.3797	0.34	Zhao et al., 2015
N6	Meishan	36.4302	79.2922	8.3723	31.9389	5.8716	3.9911	6.4818	0.7102	4.0111	0.7602	2.1906	0.3301	2.0606	0.2801	Zhao et al., 2015
N6	Meishan	30.3366	69.63	7.3337	27.7518	5.0695	5.0494	6.2316	0.6312	3.4565	0.6612	1.9436	0.2805	2.0639	0.2705	Zhao et al., 2015
N6	Meishan	36.7301	79.2962	8.2826	31.4056	5.876	3.309	5.9362	0.7119	3.9809	0.7521	2.1158	0.2808	2.1459	0.2908	Zhao et al., 2015
N6	Meishan	30.4539	74.9888	7.8161	30.0335	5.7945	5.3642	6.5051	0.7005	3.823	0.7306	1.9215	0.2802	1.9515	0.2902	Zhao et al., 2015
N6	Meishan	36.5136	78.8161	8.3185	31.2545	5.819	4.3192	6.7188	0.6999	3.7993	0.7799	2.1396	0.3199	2.2296	0.2899	Zhao et al., 2015
YC-35	Huangliu	33.07	72.22	7.96	30	5.91	1.06	5.19	0.76	4.27	0.81	2.35	0.34	2.33	0.35	Li et al., 2019
YC-35	Huangliu	32.03	67.97	7.4	27.54	5.4	0.95	4.73	0.69	4.08	0.8	2.32	0.34	2.29	0.34	Li et al., 2019
YC-35	Huangliu	26.76	55.65	6.05	22.6	4.4	0.76	4.15	0.63	3.64	0.72	2.14	0.31	2.06	0.3	Li et al., 2019
YC-35	Huangliu	37.28	78.23	8.54	31.49	5.96	0.97	5.34	0.74	4.29	0.83	2.42	0.35	2.41	0.36	Li et al., 2019
YC-35	Huangliu	37.28	79.37	8.67	32.42	6.42	1.05	5.64	0.84	4.93	0.97	2.82	0.41	2.76	0.4	Li et al., 2019
YC-35	Huangliu	15.03	32.7	3.56	13.33	2.72	0.62	2.54	0.38	2.16	0.42	1.22	0.18	1.19	0.18	Li et al., 2019
QW	Sanya	41.2845	85.4951	9.35743	35.2127	6.80086	2.93605	7.14041	0.948725	5.29289	1.0386	3.03592	0.429423	2.89611	0.43941	Shao et al., 2019
QW	Sanya	35.8913	74.1094	8.13895	31.1577	5.96191	2.30687	6.36137	0.838861	4.59376	0.908767	2.62644	0.369498	2.48662	0.369498	Shao et al., 2019
QW	Sanya	37.7061	77.7889	8.40365	32.7722	6.22752	2.29646	6.27766	0.862427	4.9038	0.952681	2.74773	0.401129	2.72768	0.411157	Shao et al., 2019
QW	Sanya	34.9774	72.2047	7.93941	30.2978	5.82957	2.7398	6.26954	0.789942	4.45967	0.869936	2.52981	0.359973	2.40982	0.359973	Shao et al., 2019
QW	Sanya	38.4919	79.9493	8.90655	34.2683	6.58006	2.9156	7.12923	0.908628	4.98248	0.988507	2.87566	0.399397	2.70591	0.409382	Shao et al., 2019
QW	Sanya	33.3458	70.1607	7.76573	30.4349	5.8218	3.74828	6.51962	0.837383	4.55576	0.907165	2.66168	0.368847	2.53209	0.378816	Shao et al., 2019
QW	Sanya	32.0893	67.0623	7.43362	28.5172	5.60765	3.23288	6.33604	0.868088	5.09877	1.05767	3.0433	0.429055	2.88365	0.419077	Shao et al., 2019
QW	Sanya	33.5358	71.5916	7.95241	31.0413	6.12645	2.52442	6.38588	0.858102	4.6098	0.888036	2.52442	0.359205	2.40468	0.369183	Shao et al., 2019
QW	Sanya	36.693	77.5284	8.53441	32.86	6.31846	4.24225	7.08705	0.898359	4.95096	0.998176	2.92466	0.409252	2.81486	0.419234	Shao et al., 2019
QW	Sanya	28.5194	64.1536	6.92499	27.3402	5.27618	1.33903	5.526	0.729472	3.7373	0.709487	1.94859	0.259812	1.77871	0.269805	Shao et al., 2019
QW	Sanya	29.3179	61.6946	6.67726	26.1992	5.1079	3.66849	6.01753	0.749692	4.24825	0.849651	2.39901	0.33986	2.14912	0.329864	Shao et al., 2019
QW	Sanya	32.3139	68.9302	7.54191	29.3051	5.87707	3.79101	6.57911	0.81236	4.58331	0.892593	2.60757	0.361049	2.42705	0.381107	Shao et al., 2019
QW	Sanya	25.0165	55.2618	5.92732	23.9089	4.93943	3.67215	5.59803	0.688527	3.72204	0.708485	1.9658	0.269424	1.83607	0.269424	Shao et al., 2019
QW	Sanya	27.9346	61.5181	6.51874	25.6251	5.21899	5.7089	6.37877	0.739857	4.01922	0.759853	2.21957	0.299942	1.99961	0.279946	Shao et al., 2019
QW	Sanya	29.9982	65.0649	7.02342	27.4186	5.54216	4.37327	6.18706	0.735595	4.00043	0.785979	2.24709	0.312376	2.01533	0.312376	Shao et al., 2019
QW	Sanya	29.5675	63.4946	6.88942	26.7877	5.32955	3.22973	5.9695	0.739938	4.22964	0.809932	2.3498	0.319973	2.21981	0.319973	Shao et al., 2019
QW	Sanya	29.6827	64.1229	6.91199	27.1991	5.50566	4.2589	6.43324	0.837817	4.69776	0.927583	2.54337	0.349091	2.31397	0.339117	Shao et al., 2019
QW	Sanya	25.9729	57.3381	6.15122	24.0257	4.81313	4.85307	5.86163	0.708988	3.93438	0.758916	2.14693	0.299572	1.94722	0.289587	Shao et al., 2019
QW	Sanya	34.6973	73.9138	7.85128	30.5771	6.00568	2.27458	6.42468	0.857955	4.72873	0.947741	2.71353	0.36912	2.59382	0.389072	Shao et al., 2019
QW	Sanya	30.4665	65.7661	7.02996	27.2611	5.24251	4.14408	6.24109	0.738945	4.04423	0.798859	2.36662	0.329529	2.13695	0.319544	Shao et al., 2019
QW	Sanya	29.0885	62.8518	6.69274	26.1916	5.14442	5.26429	6.2732	0.739198	4.25539	0.829101	2.42737	0.339632	2.2176	0.329643	Shao et al., 2019
QW	Sanya	29.4146	62.6646	6.54213	25.1797	5.20374	7.79062	6.34237	0.679182	3.60566	0.709146	1.95764	0.269675	1.80782	0.269675	Shao et al., 2019
QW	Sanya	33.4767	73.9124	8.01724	31.9791	6.70932	8.40662	8.06716	0.89857	4.66258	0.858634	2.33628	0.309508	1.9469	0.289539	Shao et al., 2019
QW	Sanya	17.7384	39.7915	4.28478	16.8994	3.42583	1.57808	3.72546	0.499392	2.72668	0.519367	1.53813	0.209744	1.38831	0.209744	Shao et al., 2019
QW	Sanya	31.1764	68.7375	7.38074	28.766	5.8269	5.23923	6.45441	0.76696	3.89456	0.76696	2.13155	0.288855	2.01202	0.298815	Shao et al., 2019
QW	Sanya	28.4085	62.1705	6.53426	25.6267	5.2134	7.10463	6.26408	0.69045	3.59234	0.700456	2.01131	0.270176	1.81118	0.270176	Shao et al., 2019
QW	Sanya	31.1354	68.2737	7.41366	28.9343	5.85289	5.37266	6.55324	0.800396	4.47221	0.89044	2.60129	0.370183	2.41119	0.360178	Shao et al., 2019
QW	Sanya	31.8462	68.5942	7.42746	28.3222	5.55063	6.06975	6.56891	0.708804	3.92338	0.768702	2.21626	0.299494	2.06651	0.309478	Shao et al., 2019
QW	Sanya	32.3265	69.4854	7.55385	29.7051	5.82297	6.55334	6.6634	0.730372	3.7319	0.690352	1.961	0.280143	1.85094	0.270138	Shao et al., 2019
QW	Sanya	31.3676	65.6248	7.13443	27.621	5.37075	2.55086	5.75936	0.717429	3.92593	0.777215	2.24197	0.318857	2.16225	0.318857	Shao et al., 2019
QW	Sanya	35.378	74.6193	8.13575	31.415	6.18916	1.9965	6.15921	0.798601	4.4522	0.848513	2.49563	0.349388	2.35587	0.349388	Shao et al., 2019
QW	Sanya	33.7277	70.7541	7.84713	30.3489	5.7579	2.38913	6.0178	0.759722	4.32842	0.859686	2.49909	0.339876	2.36913	0.359868	Shao et al., 2019
QW	Sanya	39.9895	81.2093	8.95213	34.3282	6.37151	2.37056	6.77161	0.860204	4.65111	0.940223	2.65063	0.38009	2.5206	0.390093	Shao et al., 2019
QW	Sanya	36.6278	76.2429	8.4126	32.5014	6.14459	2.10815	6.38438	0.819279	4.45608	0.879226	2.58772	0.369675	2.42786	0.359684	Shao et al., 2019
QW	Sanya	33.8957	70.6393	7.85437	30.1784	5.90576	2.15845	6.20555	0.819412	4.54674	0.879369	2.60813	0.359742	2.43825	0.359742	Shao et al., 2019
QW	Sanya	26.3794	56.1475	6.13754	23.7805	4.68812	2.20912	4.90803	0.64974	3.40864	0.679728	2.0092	0.269892	1.84926	0.269892	Shao et al., 2019
QW	Sanya	30.0656	64.5646	7.06955	27.2797	5.24225	2.32656	5.53183	0.728923	3.89425	0.738908	2.19675	0.299557	2.03699	0.299557	Shao et al., 2019
QW	Sanya	36.2892	75.2939	8.42589	32.5155	6.19961	2.05655	6.34936	0.848578	4.69214	0.938428	2.6855	0.369381	2.57569	0.389348	Shao et al., 2019
QW	Sanya	29.0485	62.6481	6.93102	26.8677	5.21818	2.35017	5.63643	0.736919	4.1626	0.826544	2.37009	0.328626	2.15101	0.318668	Shao et al., 2019
QW	Sanya	27.6225	59.617	6.55297	25.8417	5.15233	2.67121	5.69258	0.740335	4.15188	0.810367	2.29104	0.320145	2.16098	0.310141	Shao et al., 2019
QW	Sanya	29.1223	62.9153	6.90631	26.8967	5.32944	2.61482	5.80849	0.768477	4.28152	0.808398	2.27549	0.309387	2.13577	0.309387	Shao et al., 2019
QW	Sanya	29.4994	63.8471	6.94751	27.3402	5.27811	2.73902	5.95787	0.789717	4.52838	0.879685	2.45912	0.339878	2.27918	0.339878	Shao et al., 2019
QW	Sanya	27.0374	57.1045	6.31939	24.5776	4.98952	1.72983	5.67945	0.829919	4.87953	0.919911	2.56975	0.359965	2.37977	0.349966	Shao et al., 2019
QW	Sanya	27.8881	62.0503	6.74438	26.5372	5.14334	2.59168	5.51358	0.700455	3.79246	0.740481	2.05133	0.280182	1.94126	0.280182	Shao et al., 2019
QW	Sanya	23.2879	51.2435	5.56517	21.5326	4.14894	2.07447	4.6177	0.598406	3.1915	0.598406	1.71543	0.229389	1.52593	0.229389	Shao et al., 2019
QW	Sanya	22.7049	50.3521	5.45157	21.1972	4.34328	1.96696	4.523	0.599073	3.37478	0.658981	1.83716	0.239629	1.69737	0.249614	Shao et al., 2019
QW	Sanya	23.3841	52.5591	5.71099	22.3639	4.52079	1.98034	5.04088	0.69012	3.87067	0.760132	2.24039	0.310054	2.11037	0.310054	Shao et al., 2019
QW	Sanya	34.9811	74.3474	7.9212	30.8457	6.04329	7.9212	7.21199	0.81909	4.54495	0.899001	2.66704	0.379578	2.57714	0.399556	Shao et al., 2019
QW	Sanya	21.8245	48.3891	5.23907	20.6769	4.19126	1.99584	4.42078	0.568814	3.13347	0.588772	1.66652	0.239501	1.5368	0.219542	Shao et al., 2019
QW	Sanya	22.2917	49.4385	5.33365	20.7265	4.22704	2.37273	4.71555	0.618105	3.20019	0.638044	1.81444	0.249236	1.69481	0.249236	Shao et al., 2019
QW	Sanya	21.6025	47.872	5.17779	20.4107	4.08615	2.21333	4.657	0.600904	3.22485	0.620934	1.72259	0.240362	1.57236	0.230346	Shao et al., 2019
QW	Sanya	19.1936	41.2992	4.54322	17.8026	3.51249	1.46103	3.73264	0.500354	2.74194	0.540382	1.59113	0.230163	1.58112	0.230163	Shao et al., 2019
QW	Sanya	32.4326	69.0943	7.56828	29.3433	5.60873	2.37946	6.11861	0.74983	3.98909	0.769825	2.23949	0.299932	2.01954	0.289934	Shao et al., 2019
QW	Sanya	33.6546	69.9956	7.59975	29.2705	5.67235	2.91607	6.0818	0.768963	4.25426	0.858841	2.46667	0.339542	2.30689	0.339542	Shao et al., 2019
QW	Sanya	23.2033	49.1035	5.41377	20.896	4.10528	1.77795	4.40493	0.579333	3.22629	0.639265	1.85786	0.259701	1.77795	0.259701	Shao et al., 2019
QW	Sanya	26.6976	56.073	6.18482	24.1398	4.63612	1.79849	4.99581	0.649456	3.64694	0.739381	2.16818	0.299749	2.05828	0.299749	Shao et al., 2019
QW	Sanya	27.7512	57.7661	6.37192	24.8694	4.80636	2.40318	5.34483	0.678076	3.74936	0.747878	2.15389	0.299151	2.06414	0.299151	Shao et al., 2019
QW	Sanya	24.4332	51.7779	5.78312	22.6322	4.41238	2.15116	5.04272	0.660356	3.72201	0.740399	2.15116	0.300162	2.02109	0.300162	Shao et al., 2019
QW	Sanya	34.8695	71.3738	8.03454	30.8821	5.86143	2.33261	6.39972	0.857283	4.71506	0.927062	2.72138	0.3788	2.56188	0.3788	Shao et al., 2019
QW	Sanya	25.1544	53.0826	5.9181	23.0916	4.4561	1.84252	4.91673	0.640877	3.52482	0.700959	2.0428	0.280384	1.85254	0.280384	Shao et al., 2019
QW	Sanya	32.4424	66.8539	7.40737	28.9315	5.46958	2.15658	5.95924	0.781368	4.35483	0.875132	2.54205	0.364639	2.45871	0.364639	Shao et al., 2019
QW	Sanya	33.3761	68.5436	7.65599	29.5431	5.69445	2.39187	6.16482	0.800626	4.4735	0.890696	2.62205	0.360282	2.40188	0.360282	Shao et al., 2019
QW	Sanya	33.8423	69.7535	7.72596	29.6945	5.74699	2.82852	6.26672	0.789587	4.46766	0.889535	2.57865	0.369807	2.4887	0.359812	Shao et al., 2019
QW	Sanya	35.6301	73.5935	8.19152	31.4442	6.06853	2.65373	6.399	0.851197	4.6265	0.931309	2.75387	0.390549	2.5636	0.380535	Shao et al., 2019
QW	Sanya	36.4109	75.0768	8.25834	32.1013	5.98329	2.54565	6.44431	0.821825	4.6804	0.922048	2.72606	0.380846	2.60579	0.390868	Shao et al., 2019
QW	Sanya	33.6333	70.2068	7.74075	30.1629	5.89057	2.42023	6.36062	0.830081	4.52044	0.910088	2.60025	0.380037	2.48024	0.370036	Shao et al., 2019
QW	Sanya	34.9617	71.8209	7.97899	30.7675	5.98174	2.26687	6.29131	0.858814	4.75344	0.908745	2.69628	0.379476	2.56646	0.379476	Shao et al., 2019
QW	Sanya	36.6981	75.4838	8.31051	31.9136	6.10303	2.7169	6.49259	0.869008	4.82449	0.968894	2.89669	0.399544	2.64698	0.399544	Shao et al., 2019
QW	Sanya	34.2506	69.9191	7.78876	30.1066	5.76169	2.54633	5.98137	0.798848	4.46356	0.888718	2.61623	0.369467	2.46644	0.369467	Shao et al., 2019
QW	Sanya	36.2043	74.9895	8.36329	32.3828	6.19244	2.21087	6.55258	0.890351	5.03198	0.99039	2.86113	0.400158	2.68106	0.400158	Shao et al., 2019
QW	Sanya	35.6135	73.8214	8.14251	31.183	6.13682	2.03563	6.43618	0.868135	4.82963	0.957942	2.794	0.389164	2.68423	0.389164	Shao et al., 2019
QW	Sanya	36.6881	75.5495	8.33457	32.2018	5.92193	2.01386	6.33069	0.867354	4.73555	0.947111	2.83136	0.398783	2.64194	0.378844	Shao et al., 2019
QW	Sanya	35.651	73.4443	8.13058	31.6256	6.00826	1.78355	6.33707	0.846936	4.77273	0.936611	2.76001	0.388594	2.65041	0.388594	Shao et al., 2019
QW	Sanya	34.851	71.8703	7.95339	30.5546	5.8951	1.79851	6.05497	0.809328	4.51625	0.899253	2.6478	0.369693	2.56787	0.359701	Shao et al., 2019
QW	Sanya	36.4828	74.9341	8.36376	31.7563	6.04549	1.78867	6.21536	0.879344	4.94631	0.999254	2.95779	0.419687	2.83788	0.429679	Shao et al., 2019
QW	Sanya	36.3526	75.1826	8.37138	32.1469	6.19362	1.73821	6.37344	0.839136	4.84501	0.978992	2.80711	0.399589	2.68723	0.389599	Shao et al., 2019
QW	Sanya	36.7496	75.8579	8.45531	32.512	6.01666	1.799	6.41644	0.889507	5.03721	1.02943	2.99834	0.409773	2.76846	0.399778	Shao et al., 2019
QW	Sanya	35.8731	74.4694	8.33353	32.3001	6.05051	1.50495	6.11194	0.849733	4.70936	0.91116	2.65158	0.378797	2.52872	0.389034	Shao et al., 2019
QW	Sanya	36.2681	74.9788	8.34877	32.2539	6.07638	1.57165	6.1865	0.850894	4.69493	0.930978	2.75289	0.3804	2.54267	0.3804	Shao et al., 2019
QW	Sanya	28.1285	59.1548	6.56498	25.5105	4.93623	1.64874	5.32593	0.729443	4.14683	0.829366	2.43814	0.349733	2.32822	0.33974	Shao et al., 2019
QW	Sanya	35.9102	74.5912	8.30247	32.303	6.11601	1.60205	6.40821	0.886671	5.0379	0.967277	2.86153	0.403032	2.74062	0.413108	Shao et al., 2019
QW	Sanya	34.4502	71.336	8.02868	30.7215	5.78346	1.67389	6.29465	0.882052	4.99161	1.02238	2.95688	0.410956	2.69627	0.400933	Shao et al., 2019
QW	Sanya	34.2515	70.0566	7.81838	29.9289	5.86627	1.62343	6.09535	0.866495	4.93006	0.976052	2.8684	0.388429	2.65924	0.398389	Shao et al., 2019
QW	Sanya	31.2254	65.0737	7.30023	27.7548	5.44525	1.81508	5.64471	0.76792	4.35819	0.897569	2.65281	0.369	2.52317	0.378973	Shao et al., 2019
QW	Sanya	29.786	62.0716	6.99905	27.0064	5.25929	1.53979	5.44926	0.769896	4.27942	0.859884	2.50966	0.359951	2.41967	0.349953	Shao et al., 2019
QW	Sanya	30.8015	63.9215	7.02577	26.9738	5.25684	1.73895	5.56665	0.709573	4.09753	0.799519	2.35858	0.319808	2.22866	0.339796	Shao et al., 2019
QW	Sanya	32.7225	68.0472	7.58739	29.4622	5.7728	1.53542	5.96223	0.817563	4.5963	0.907296	2.63216	0.35893	2.45269	0.35893	Shao et al., 2019
QW	Sanya	28.5925	60.0463	6.66292	25.6712	4.87213	1.20053	5.04221	0.710311	3.91171	0.780341	2.291	0.32014	2.18095	0.310136	Shao et al., 2019
QW	Sanya	29.5086	61.6989	6.85433	26.3666	5.03318	1.31083	5.27333	0.730461	3.97251	0.790499	2.26143	0.310196	2.08131	0.310196	Shao et al., 2019
QW	Sanya	37.5379	77.2622	8.78547	33.854	6.53918	1.74711	6.9485	0.968398	5.51088	1.09818	3.23465	0.449257	3.06493	0.45924	Shao et al., 2019
QW	Sanya	32.9143	68.5856	7.65169	29.0585	5.51401	1.82802	5.84366	0.789143	4.41521	0.889035	2.61716	0.349621	2.42737	0.369599	Shao et al., 2019
QW	Sanya	30.2749	63.6084	7.15006	27.4169	5.33497	1.8552	5.87648	0.80225	4.40235	0.872447	2.52709	0.350985	2.36664	0.361013	Shao et al., 2019
QW	Sanya	31.5323	64.7578	7.2108	27.7476	5.27863	1.51387	5.47782	0.766895	4.44201	0.886411	2.61939	0.368508	2.45008	0.358548	Shao et al., 2019
QW	Sanya	27.951	58.3277	6.41874	24.5769	4.74168	2.08634	5.21086	0.71874	4.09282	0.7986	2.34589	0.329422	2.21611	0.329422	Shao et al., 2019
QW	Sanya	26.2336	54.6441	5.99168	22.4289	4.25409	1.69764	4.54369	0.639112	3.66491	0.728988	2.12705	0.289598	1.93731	0.279612	Shao et al., 2019
QW	Sanya	23.7844	49.5003	5.48565	20.7678	4.07193	1.56306	4.27104	0.577437	3.16595	0.597349	1.78209	0.238939	1.7124	0.238939	Shao et al., 2019
QW	Sanya	26.5977	54.9772	6.1564	23.3343	4.48466	1.76183	4.87507	0.640666	3.57372	0.72075	2.10219	0.290302	1.97205	0.290302	Shao et al., 2019
QW	Sanya	22.4471	47.0701	5.23999	20.1016	3.88258	1.5171	4.16205	0.568913	3.14399	0.628798	1.84647	0.249523	1.71672	0.249523	Shao et al., 2019
QW	Sanya	18.4594	38.4147	4.27827	16.3651	3.24112	1.47595	3.4306	0.468715	2.70259	0.528551	1.52582	0.219399	1.51584	0.209426	Shao et al., 2019
QW	Sanya	21.2172	44.3107	4.89014	19.0516	3.71252	1.99598	4.17159	0.558874	3.11372	0.618753	1.80636	0.259477	1.70656	0.249497	Shao et al., 2019
QW	Sanya	31.6386	66.0136	7.20058	28.0233	5.41292	3.5953	6.09203	0.768994	4.25443	0.828916	2.38688	0.339556	2.31697	0.349543	Shao et al., 2019
QW	Sanya	33.8324	70.1355	7.81055	29.9072	5.67859	1.75339	5.93761	0.806957	4.56279	0.876694	2.55038	0.358648	2.46072	0.358648	Shao et al., 2019
QW	Sanya	33.5476	69.0151	7.59946	29.1579	5.58961	2.24984	6.01958	0.809943	4.33969	0.869939	2.54982	0.349975	2.42983	0.359975	Shao et al., 2019
QW	Sanya	34.4302	71.3667	7.88859	30.6656	5.83156	1.95717	6.0812	0.828801	4.61332	0.908685	2.65616	0.379451	2.52634	0.379451	Shao et al., 2019
QW	Sanya	36.2161	74.1856	8.29526	31.3456	6.08045	2.04049	6.38807	0.861312	4.77823	0.922835	2.7685	0.389641	2.58394	0.389641	Shao et al., 2019
QW	Sanya	35.1602	73.0482	8.13318	31.5399	6.05726	2.26646	6.32804	0.862458	4.79366	0.942687	2.74783	0.391115	2.65757	0.381086	Shao et al., 2019
QW	Sanya	35.1223	73.0147	7.95051	30.422	5.81037	4.7303	6.83044	0.820053	4.57029	0.910058	2.66017	0.370024	2.49016	0.370024	Shao et al., 2019
QW	Sanya	35.5448	73.5558	8.1174	31.0718	5.90084	3.1551	6.45997	0.828714	4.73265	0.918574	2.66586	0.379411	2.58599	0.369427	Shao et al., 2019
QW	Sanya	35.3136	72.6191	8.07768	31.0395	5.84556	3.31315	6.29599	0.820781	4.61439	0.910866	2.72259	0.380362	2.60248	0.390371	Shao et al., 2019
QW	Sanya	36.9414	75.7932	8.37566	32.0547	6.06305	3.19743	6.5859	0.854659	4.83637	0.945152	2.83546	0.392138	2.66453	0.402193	Shao et al., 2019
QW	Sanya	37.5276	77.3701	8.5612	32.5984	6.18642	1.98564	6.32611	0.848138	4.9192	0.967875	2.84376	0.399124	2.71404	0.409102	Shao et al., 2019
QW	Sanya	36.0371	74.4146	8.1816	31.8062	6.02118	2.43048	6.43126	0.880172	4.85095	0.97019	2.86056	0.400078	2.66052	0.400078	Shao et al., 2019
QW	Sanya	37.294	76.574	8.61245	32.883	6.37701	2.47496	6.54666	0.878211	4.98983	0.968028	2.91406	0.399187	2.73443	0.399187	Shao et al., 2019
QW	Sanya	40.1591	83.178	9.31978	35.8092	6.75984	2.02995	6.91984	0.929978	5.16988	1.02998	2.95993	0.42999	2.85993	0.41999	Shao et al., 2019
QW	Sanya	39.3907	80.7249	9.01041	34.3173	6.6083	1.93365	6.75781	0.916989	5.09328	0.996727	2.91044	0.408658	2.75097	0.408658	Shao et al., 2019
QW	Sanya	38.0128	78.3239	8.72375	33.4061	6.29549	1.9486	6.64524	0.87937	4.8765	0.979298	2.90792	0.399714	2.72804	0.409706	Shao et al., 2019
QW	Sanya	40.4461	82.8551	9.19369	35.5544	6.46813	2.05434	6.86476	0.925471	5.22738	1.04751	3.14253	0.44748	2.95947	0.45765	Shao et al., 2019
QW	Sanya	37.9542	78.8226	8.70262	33.563	6.36728	1.96607	6.57687	0.918166	4.97007	0.978047	2.91418	0.409183	2.7545	0.409183	Shao et al., 2019
QW	Sanya	34.8628	72.0384	7.97547	30.546	5.91182	1.8543	6.16105	0.847394	4.78528	0.947087	2.70169	0.368865	2.56212	0.378835	Shao et al., 2019
QW	Sanya	39.2185	80.8132	8.95595	34.2263	6.55971	2.32635	6.76938	0.918559	5.19186	1.02839	2.97533	0.419342	2.86551	0.439311	Shao et al., 2019
QW	Sanya	37.8013	77.7978	8.56923	32.6859	6.13239	2.56775	6.71643	0.886125	4.96431	0.996891	2.88998	0.412854	2.78928	0.402784	Shao et al., 2019
QW	Sanya	36.7029	76.7588	8.35749	32.0287	6.11548	2.46221	6.48581	0.87078	4.82432	0.950852	2.77248	0.380341	2.6824	0.39035	Shao et al., 2019
QW	Sanya	37.6286	77.8238	8.58828	33.1248	6.13163	2.07716	6.46118	0.868814	4.7635	0.958692	2.7862	0.389468	2.62642	0.399455	Shao et al., 2019
QW	Sanya	38.1063	78.7084	8.72542	33.474	6.29947	2.98501	6.8186	0.878532	4.95172	0.978365	2.89516	0.409316	2.66554	0.399333	Shao et al., 2019
QW	Sanya	38.383	78.5847	8.67389	33.1866	6.32555	2.89796	6.68529	0.879381	4.89655	0.949331	2.838	0.399719	2.61816	0.399719	Shao et al., 2019
QW	Sanya	30.5589	63.347	6.93749	27.47	5.09815	2.43912	5.64795	0.729736	4.11851	0.809707	2.41912	0.339877	2.29917	0.339877	Shao et al., 2019
QE	Sanya	39.2746	80.5675	8.98191	34.9885	6.67399	1.56859	7.01368	0.949145	5.26526	1.01908	3.05725	0.419622	2.86742	0.419622	Shao et al., 2019
QE	Sanya	39.5152	80.3683	9.12504	35.2023	6.7689	1.60737	7.1383	0.958429	5.32128	1.04828	3.10491	0.409329	2.85532	0.429296	Shao et al., 2019
QE	Sanya	39.2924	79.9628	9.04674	34.9587	6.60032	1.59766	6.96978	0.938624	5.20237	1.01851	3.06551	0.419385	2.82586	0.419385	Shao et al., 2019
QE	Sanya	40.2392	82.3855	9.31592	36.0355	6.66992	1.63753	7.17915	0.958552	5.33194	1.06839	3.11529	0.439336	2.93556	0.429351	Shao et al., 2019
QE	Sanya	39.0954	78.5	9.14786	35.3644	6.6539	1.59614	7.03298	0.957682	5.22735	1.02751	3.02268	0.428962	2.8531	0.428962	Shao et al., 2019
QE	Sanya	37.5335	77.0815	8.64924	33.1938	6.30402	1.52339	6.66483	0.891984	4.84077	0.96214	2.86638	0.400892	2.75613	0.39087	Shao et al., 2019
QE	Sanya	37.591	77.6288	8.73861	33.8059	6.40166	1.49805	6.71125	0.918802	5.15328	1.00869	2.95615	0.409466	2.82632	0.399479	Shao et al., 2019
QE	Sanya	39.2684	82.992	9.22023	35.4624	6.77282	1.64825	7.14243	0.939005	5.21447	1.0389	3.04677	0.419555	2.87695	0.419555	Shao et al., 2019
QE	Sanya	38.648	79.4498	8.96403	34.2707	6.56099	1.57544	6.89004	0.927314	5.08527	1.00708	3.00131	0.408816	2.77197	0.408816	Shao et al., 2019
QE	Sanya	36.4084	74.3973	8.36194	32.1775	6.0214	1.51035	6.34147	0.8602	4.79111	0.940218	2.73063	0.39009	2.5806	0.380088	Shao et al., 2019
QE	Sanya	37.0044	76.3379	8.60638	33.286	6.13742	1.56934	6.57723	0.87963	4.89794	0.989584	2.91877	0.399832	2.65888	0.399832	Shao et al., 2019
QE	Sanya	34.7417	71.5282	8.06949	31.2107	5.92494	1.42638	6.23416	0.837871	4.74794	0.947592	2.71311	0.379037	2.56349	0.379037	Shao et al., 2019
QE	Sanya	32.799	66.399	7.54046	29.1558	5.55767	1.35767	5.75302	0.791162	4.40511	0.879069	2.53953	0.361395	2.36372	0.351627	Shao et al., 2019
QE	Sanya	35.1632	72.2357	8.13004	31.3142	5.85885	1.55767	6.29098	0.844157	4.72326	0.914504	2.68321	0.381881	2.56262	0.371831	Shao et al., 2019
QE	Sanya	36.0964	74.0675	8.32611	31.9483	6.07258	1.45582	6.40163	0.877482	4.95578	0.977196	2.86179	0.398856	2.6823	0.398856	Shao et al., 2019
QE	Sanya	36.6858	75.3792	8.41986	32.5907	6.18255	1.62804	6.60205	0.898917	4.85415	0.988809	2.88652	0.409507	2.64681	0.399519	Shao et al., 2019
QE	Sanya	35.4552	72.6921	8.18197	31.2249	5.93243	1.58264	6.40025	0.856021	4.71807	0.935651	2.83681	0.398149	2.61783	0.398149	Shao et al., 2019
QE	Sanya	35.6217	73.6336	8.1904	31.7816	5.99029	1.55008	6.36031	0.860042	4.78023	0.950046	2.82014	0.380019	2.61013	0.390019	Shao et al., 2019
QE	Sanya	36.1754	74.2979	8.25754	31.4525	6.0309	1.5876	6.39036	0.868689	4.72287	0.938584	2.80577	0.379428	2.63602	0.389412	Shao et al., 2019
QE	Sanya	21.6527	51.6202	4.06238	15.6992	2.99175	5.09298	3.9323	0.430252	2.34137	0.46027	1.39081	0.180106	1.25073	0.180106	Shao et al., 2019
QE	Sanya	21.1485	50.4287	4.07585	15.2944	2.96698	5.07484	3.88605	0.409583	2.31764	0.459533	1.31866	0.179817	1.22875	0.179817	Shao et al., 2019
QE	Sanya	33.4923	69.6416	7.4616	28.3081	5.30403	2.24747	5.90336	0.769134	4.22525	0.839056	2.44725	0.349607	2.31739	0.349607	Shao et al., 2019
QE	Sanya	35.3979	73.0163	8.12181	31.437	5.94132	1.72038	6.39142	0.850189	4.67104	0.910203	2.74061	0.390087	2.54057	0.390087	Shao et al., 2019
QE	Sanya	36.2145	74.4231	8.24597	31.8871	6.17201	1.74491	6.41132	0.897385	4.87579	0.95721	2.81181	0.408809	2.76195	0.398838	Shao et al., 2019
QE	Sanya	36.363	75.5867	8.38302	32.4157	6.14024	1.76432	6.53895	0.877176	4.82447	0.946952	2.81095	0.408684	2.6714	0.398717	Shao et al., 2019
QE	Sanya	34.7655	71.3176	7.89534	30.2638	5.80921	1.67689	5.88907	0.81848	4.57151	0.918295	2.68502	0.379296	2.53529	0.379296	Shao et al., 2019
QE	Sanya	36.0756	74.4942	8.37058	31.9604	6.01761	1.60202	6.37806	0.861088	4.85614	0.971228	2.83358	0.390494	2.68339	0.390494	Shao et al., 2019
QE	Sanya	36.0431	74.8895	8.18028	31.8931	6.12524	1.59615	6.44447	0.877884	4.77848	0.957692	2.78329	0.399038	2.63365	0.399038	Shao et al., 2019
QE	Sanya	35.5588	73.4238	8.12687	31.3494	5.91137	2.03424	6.40482	0.84592	4.72305	0.926484	2.7291	0.382678	2.52769	0.382678	Shao et al., 2019
QE	Sanya	34.9843	72.1538	8.03261	30.8532	5.90721	1.72626	6.38618	0.848164	4.72976	0.93797	2.78397	0.379179	2.56445	0.389158	Shao et al., 2019
QE	Sanya	35.7566	73.8722	8.18692	31.6181	6.01774	1.51943	6.29763	0.839684	4.72822	0.92965	2.78895	0.379857	2.60902	0.379857	Shao et al., 2019
QE	Sanya	36.3497	75.1254	8.32619	32.0369	6.12984	1.65725	6.52917	0.86856	4.77209	0.948427	2.8353	0.399338	2.66558	0.389354	Shao et al., 2019
QE	Sanya	34.7857	71.5073	7.90313	30.2255	5.73775	1.52674	6.09698	0.83821	4.66005	0.908061	2.73416	0.37919	2.52461	0.359233	Shao et al., 2019
QE	Sanya	35.343	71.8161	8.00067	30.7726	5.8905	2.07017	6.29053	0.83007	4.6904	0.920078	2.78023	0.380032	2.56022	0.390033	Shao et al., 2019
QE	Sanya	35.0237	71.8634	8.06243	30.9526	5.92708	1.63643	6.26635	0.818217	4.61993	0.937956	2.71409	0.369196	2.51452	0.379174	Shao et al., 2019
QE	Sanya	33.1366	68.0798	7.67532	29.3139	5.52942	1.39733	5.80889	0.798473	4.41156	0.888301	2.55511	0.369294	2.41538	0.379274	Shao et al., 2019
QE	Sanya	32.3465	66.4733	7.40148	28.6657	5.32106	1.27025	5.81116	0.820164	4.58092	0.880176	2.64053	0.360072	2.45049	0.360072	Shao et al., 2019
QE	Sanya	32.6965	66.3808	7.44327	28.5658	5.53755	1.36693	5.79697	0.788228	4.31031	0.848093	2.46446	0.349215	2.38464	0.349215	Shao et al., 2019
QE	Sanya	33.9819	70.6284	7.87421	30.3791	5.77841	1.45708	6.07781	0.808379	4.57084	0.928139	2.70458	0.37924	2.5948	0.38922	Shao et al., 2019
QE	Sanya	36.6695	76.4307	8.56456	32.9475	6.22331	1.48079	6.60352	0.890474	4.99266	0.960511	2.8115	0.390208	2.67142	0.410218	Shao et al., 2019
QE	Sanya	37.0331	77.6141	8.6105	33.1365	6.40804	1.5746	6.81664	0.906893	5.04272	1.00655	2.8303	0.398634	2.66088	0.398634	Shao et al., 2019
QE	Sanya	36.0358	74.3301	8.26446	31.4389	5.99598	2.15855	6.45567	0.839437	4.69685	0.93937	2.72817	0.389739	2.58826	0.369752	Shao et al., 2019
QE	Sanya	36.0453	74.5589	8.25435	31.7782	6.00589	1.36906	6.36564	0.859411	4.8167	0.959343	2.78809	0.389733	2.69815	0.399726	Shao et al., 2019
QE	Sanya	35.7515	74.6104	8.23343	31.9145	6.02519	1.72862	6.35493	0.869306	4.7662	0.969226	2.78777	0.379697	2.60792	0.379697	Shao et al., 2019
QE	Sanya	38.1463	78.8889	8.76765	33.8323	6.34107	2.20689	6.97018	0.878762	4.89311	0.988607	2.89592	0.399437	2.70619	0.409423	Shao et al., 2019
QE	Sanya	34.9736	69.8275	7.99567	30.6966	5.76246	1.81448	6.28089	0.837451	4.72562	0.947118	2.7616	0.388817	2.53229	0.388817	Shao et al., 2019
QE	Sanya	36.2217	74.6804	8.36884	32.3369	6.24167	1.498	6.55126	0.868841	4.83355	0.958721	2.85619	0.379494	2.64647	0.38948	Shao et al., 2019
QE	Sanya	35.3069	71.9726	8.0125	31.011	6.06432	1.36872	6.27413	0.859196	4.61568	0.92913	2.69747	0.369654	2.5676	0.379645	Shao et al., 2019
QE	Sanya	35.4023	73.1494	8.20676	31.4442	5.9722	1.34274	6.26279	0.85174	4.60941	0.921883	2.72557	0.390798	2.62536	0.380778	Shao et al., 2019
QE	Sanya	39.0289	82.0459	9.12846	34.9907	6.75366	1.49302	7.05426	0.961945	5.20052	1.03209	2.97602	0.410831	2.74555	0.40081	Shao et al., 2019
QE	Sanya	37.3047	76.8133	8.63564	32.9869	6.22244	1.50575	6.63129	0.887496	4.98593	0.987215	2.93173	0.42879	2.86193	0.418818	Shao et al., 2019
QE	Sanya	36.5467	75.0533	8.43924	32.6071	6.23944	1.46987	6.54941	0.909918	4.81957	0.989911	2.89974	0.409963	2.73975	0.409963	Shao et al., 2019
QE	Sanya	32.4872	67.4726	7.57468	29.3894	5.65603	1.34905	5.94582	0.829417	4.54681	0.909361	2.63815	0.359747	2.47826	0.36974	Shao et al., 2019
QE	Sanya	31.5908	65.9435	7.37857	28.3349	5.41297	1.3608	5.62465	0.756001	3.99169	0.806401	2.34864	0.332641	2.22768	0.332641	Shao et al., 2019
QE	Sanya	34.7834	74.6999	8.30886	32.1968	6.31154	1.92742	7.19036	1.02862	5.64244	1.08854	3.04592	0.409451	2.6864	0.389478	Shao et al., 2019
QE	Sanya	32.6952	68.6798	7.71886	29.6656	5.77915	1.51978	5.91913	0.819879	4.37935	0.849874	2.53962	0.33995	2.34965	0.33995	Shao et al., 2019
QE	Sanya	29.6623	63.5635	7.07477	27.2244	5.35334	1.33336	5.5026	0.726383	3.91053	0.766185	2.209	0.308464	2.01994	0.298513	Shao et al., 2019
QE	Sanya	29.7774	63.7459	6.99529	27.3126	5.4186	1.35715	5.55831	0.738447	4.07144	0.778363	2.1854	0.29937	2.10557	0.29937	Shao et al., 2019
QE	Sanya	30.9559	67.6274	7.42422	28.7276	5.64561	1.57877	5.80548	0.749417	3.93694	0.769401	2.24825	0.299767	1.95848	0.279782	Shao et al., 2019
QE	Sanya	33.4068	71.593	7.92263	30.4931	5.87711	1.49672	6.20639	0.818206	4.30057	0.838162	2.3249	0.3193	2.16525	0.3193	Shao et al., 2019
QE	Sanya	32.7782	67.7076	7.5642	29.2863	5.69316	1.39077	6.01334	0.800444	4.45247	0.880489	2.56142	0.350194	2.37132	0.3602	Shao et al., 2019
QE	Sanya	26.4264	59.3297	6.43695	25.2887	5.00984	1.20755	5.03978	0.668645	3.46298	0.678624	1.89616	0.259474	1.76642	0.259474	Shao et al., 2019
QE	Sanya	34.7987	72.1795	8.01661	30.6753	5.86484	1.38114	6.39527	0.86071	4.7239	0.940776	2.6722	0.370305	2.53209	0.370305	Shao et al., 2019
QE	Sanya	29.8558	64.1876	7.01787	27.0846	5.39299	1.32582	5.58239	0.747642	4.16686	0.837359	2.4722	0.358868	2.43233	0.358868	Shao et al., 2019
QE	Sanya	32.2621	69.4484	7.5811	29.5553	5.64337	1.56816	5.92304	0.80905	4.40483	0.839015	2.41716	0.339601	2.18743	0.319625	Shao et al., 2019
QE	Sanya	35.6305	73.9009	8.28011	31.7004	6.04008	1.44002	6.45008	0.850011	4.65006	0.910012	2.77004	0.390005	2.53003	0.380005	Shao et al., 2019
QE	Sanya	31.0503	65.137	7.28722	28.2031	5.51519	1.334	5.85367	0.776507	4.38029	0.856149	2.41912	0.348433	2.27974	0.338477	Shao et al., 2019
QE	Sanya	28.3763	62.3299	6.88667	26.7671	5.1775	1.20942	5.3774	0.729647	3.84814	0.759633	2.20893	0.299855	1.98904	0.28986	Shao et al., 2019
QE	Sanya	34.7476	72.9891	8.18597	31.5759	5.93055	1.34923	6.29303	0.845783	4.4605	0.886059	2.53735	0.342341	2.35611	0.35241	Shao et al., 2019
QE	Sanya	29.0689	63.1328	6.98695	26.7466	5.2352	1.79178	5.48545	0.720716	3.83381	0.740736	2.08207	0.290289	1.96195	0.290289	Shao et al., 2019
QE	Sanya	28.9398	62.0323	6.85809	26.8334	5.19099	1.25782	5.39064	0.7487	4.15279	0.798614	2.32596	0.329428	2.16624	0.329428	Shao et al., 2019
QE	Sanya	34.5867	71.2658	7.97373	30.5643	5.69842	1.43222	6.04378	0.802451	4.36777	0.853239	2.5394	0.335201	2.30578	0.335201	Shao et al., 2019
QE	Sanya	33.9844	69.9668	7.85106	29.8682	5.52184	1.54612	6.00375	0.823257	4.66847	0.933693	2.8312	0.401589	2.74084	0.411628	Shao et al., 2019
QE	Sanya	34.4596	71.6152	7.97833	30.3156	5.76157	1.40794	6.0811	0.818802	4.43351	0.8887	2.62616	0.369459	2.5263	0.379445	Shao et al., 2019
QE	Sanya	32.6969	68.9691	7.57002	29.0916	5.47278	1.60788	6.00209	0.798947	4.46411	0.878841	2.52667	0.339552	2.33692	0.339552	Shao et al., 2019
QE	Sanya	36.3063	76.046	8.4985	33.0731	6.36636	1.7017	6.67667	0.930931	4.97497	0.960961	2.74274	0.37037	2.58258	0.38038	Shao et al., 2019
QE	Sanya	35.2301	72.0452	8.11468	31.0431	5.81186	1.43552	6.1209	0.837387	4.44613	0.867293	2.54207	0.35888	2.47228	0.368849	Shao et al., 2019
QE	Sanya	37.5943	76.5779	8.66637	32.9262	6.22739	1.52936	6.58724	0.879632	4.81798	0.939607	2.79883	0.399833	2.65889	0.389837	Shao et al., 2019
QE	Sanya	35.3305	73.3779	8.15087	31.0495	6.0154	1.34344	6.13571	0.852182	4.66194	0.912336	2.66683	0.380976	2.51644	0.380976	Shao et al., 2019
QE	Sanya	35.9237	74.9625	8.34692	31.9999	6.01058	1.40779	6.25021	0.858655	4.62276	0.908576	2.65584	0.379405	2.50607	0.369421	Shao et al., 2019
QE	Sanya	33.8183	71.5737	7.9044	30.5072	6.06711	1.49406	6.21854	0.858077	4.68409	0.908552	2.60452	0.353326	2.36224	0.343231	Shao et al., 2019
QE	Sanya	35.5897	71.2093	8.09855	31.136	5.89167	1.51785	6.14132	0.838814	4.68338	0.948659	2.73613	0.379464	2.55639	0.389449	Shao et al., 2019
QE	Sanya	35.8292	73.1223	8.22539	31.378	6.06448	1.53355	6.30348	0.836481	4.68031	0.936062	2.73848	0.378408	2.58911	0.388366	Shao et al., 2019
QE	Sanya	35.1745	71.6787	8.08873	31.0751	5.88907	1.40978	6.08904	0.819871	4.57928	0.899859	2.67958	0.37994	2.5296	0.399937	Shao et al., 2019
QE	Sanya	37.7248	76.7667	8.59061	33.1053	6.20599	1.63631	6.65498	0.878018	4.93885	0.977793	2.85356	0.399099	2.66399	0.399099	Shao et al., 2019
QE	Sanya	32.6768	68.9833	7.73794	29.5358	5.63394	1.26639	5.91314	0.757839	4.15814	0.817668	2.35329	0.329062	2.22366	0.329062	Shao et al., 2019
QE	Sanya	34.975	73.2649	8.26701	31.8599	6.04051	1.36785	6.29012	0.848667	4.60277	0.908572	2.61589	0.359435	2.47611	0.36942	Shao et al., 2019
QE	Sanya	34.4559	70.8792	8.12958	30.7905	6.0123	1.45813	6.25199	0.858899	4.59411	0.908835	2.6566	0.369527	2.50679	0.379514	Shao et al., 2019
QE	Sanya	35.0186	71.5768	8.04739	30.98	5.96806	1.47952	6.158	0.859721	4.69848	0.919702	2.65914	0.36988	2.40922	0.359883	Shao et al., 2019
QE	Sanya	37.9633	78.7076	8.70306	33.6618	6.33222	1.7106	6.80239	0.950334	5.16181	1.04037	3.11109	0.430151	3.05107	0.440155	Shao et al., 2019
QE	Sanya	32.8762	67.7298	7.58989	29.4008	5.58256	1.44807	6.14182	0.798935	4.37417	0.868842	2.50666	0.339548	2.28695	0.349534	Shao et al., 2019
QE	Sanya	33.7301	68.2673	7.66276	29.2659	5.7097	1.41497	5.81931	0.787201	4.42427	0.886847	2.58082	0.358725	2.37157	0.34876	Shao et al., 2019
QE	Sanya	35.9179	72.8632	8.17903	31.2698	5.7752	1.62583	6.1243	0.817903	4.56829	0.917648	2.67315	0.379028	2.53351	0.369054	Shao et al., 2019
QE	Sanya	33.3932	66.8664	7.54717	28.6214	5.43077	1.77698	5.94989	0.78866	4.32265	0.858541	2.53569	0.349406	2.36598	0.359389	Shao et al., 2019
QE	Sanya	32.9011	66.7209	7.48888	28.7174	5.49184	1.38794	5.76144	0.778843	4.33356	0.858725	2.51626	0.359466	2.39644	0.369451	Shao et al., 2019
QE	Sanya	32.178	65.0759	7.39953	28.3982	5.41966	1.32992	5.65964	0.78995	4.36972	0.869945	2.50984	0.349978	2.38985	0.349978	Shao et al., 2019
QE	Sanya	33.7491	68.088	7.66752	29.1905	5.41825	1.34956	5.81812	0.759754	4.27861	0.829731	2.48919	0.349887	2.34924	0.33989	Shao et al., 2019
QE	Sanya	33.3055	67.6383	7.52091	28.8767	5.41625	1.4164	5.70552	0.778025	4.27914	0.847848	2.49367	0.339139	2.34405	0.359089	Shao et al., 2019
QE	Sanya	34.4802	68.9603	7.78198	29.5616	5.57709	1.47658	5.95621	0.778198	4.46965	0.877967	2.59399	0.369145	2.44434	0.359168	Shao et al., 2019
QE	Sanya	33.7977	68.4853	7.63947	29.508	5.54962	1.32991	5.91959	0.819943	4.55969	0.919937	2.68981	0.369974	2.55982	0.389973	Shao et al., 2019
QE	Sanya	35.5471	71.3563	8.17372	31.3444	5.95643	1.76375	6.40997	0.866757	4.95866	0.9877	2.89255	0.403143	2.70106	0.393064	Shao et al., 2019
QE	Sanya	35.9709	71.3616	8.09245	30.6893	5.86177	1.53046	6.36193	0.850257	4.70142	0.920279	2.70082	0.380115	2.56078	0.380115	Shao et al., 2019
QE	Sanya	37.8581	76.617	8.63642	33.0546	6.33471	1.59118	6.725	0.90067	4.9737	0.980729	2.88214	0.410305	2.72202	0.400298	Shao et al., 2019
QE	Sanya	36.128	71.9667	8.13155	30.8101	5.71703	1.57642	6.26579	0.838099	4.61952	0.937872	2.7338	0.37914	2.61407	0.37914	Shao et al., 2019
QE	Sanya	38.7266	79.228	8.92387	34.0702	6.65052	1.50559	7.05933	0.977138	5.57368	1.13667	3.40004	0.488569	3.27042	0.478598	Shao et al., 2019
QE	Sanya	39.3565	79.8911	8.96553	34.1649	6.68921	1.59742	6.91884	0.938486	5.16167	1.01836	3.01514	0.419323	2.83543	0.419323	Shao et al., 2019
QE	Sanya	40.2791	81.8556	9.38116	35.7183	6.75643	1.57683	7.16561	0.988016	5.50894	1.06786	3.09379	0.439118	2.94409	0.439118	Shao et al., 2019
QE	Sanya	42.3969	87.1879	9.72634	36.8503	6.97304	1.51631	7.41197	1.00755	5.55648	1.09733	3.21219	0.438932	3.06255	0.468859	Shao et al., 2019
QE	Sanya	42.3281	86.4636	9.62593	36.3968	6.96981	1.64759	7.33927	0.99854	5.62178	1.09839	3.25524	0.459329	3.11545	0.459329	Shao et al., 2019
QE	Sanya	37.7155	77.0622	8.7059	32.8222	6.21421	1.45098	6.54443	0.880596	4.89331	0.960651	2.8119	0.400271	2.75186	0.410278	Shao et al., 2019
QE	Sanya	35.3386	72.9832	8.1758	30.9762	5.98959	1.53733	6.42883	0.908422	5.17102	1.0382	2.97483	0.429254	2.91494	0.429254	Shao et al., 2019
QE	Sanya	36.1145	73.6093	8.17103	31.2439	6.14077	1.51019	6.43081	0.890112	5.10064	1.02013	2.97037	0.420053	2.86036	0.440055	Shao et al., 2019
QE	Sanya	36.5511	76.1748	8.51724	32.4576	6.3554	1.55132	6.65566	0.910774	5.13436	1.02087	3.03258	0.420357	2.91248	0.430366	Shao et al., 2019
QE	Sanya	38.1665	79.3357	8.81841	33.488	6.42427	1.39658	6.84324	0.977606	5.50652	1.10729	3.26201	0.458876	2.97272	0.468852	Shao et al., 2019
QE	Sanya	41.1897	85.0947	9.44388	35.8788	6.94814	1.6971	7.44729	1.01826	5.81008	1.17799	3.31434	0.479182	3.23448	0.489165	Shao et al., 2019
QE	Sanya	41.6586	85.1562	9.52511	36.2814	6.95643	1.43926	7.2063	0.989492	5.54715	1.09944	3.21835	0.469759	3.23834	0.479753	Shao et al., 2019
QE	Sanya	37.4233	77.8138	8.62156	32.7879	6.39374	1.31871	6.81333	0.989031	5.53458	1.10891	3.25681	0.44956	3.08698	0.45955	Shao et al., 2019
QE	Sanya	39.5192	81.5465	9.08293	34.723	6.51493	1.52881	7.09448	0.969246	5.41578	1.05918	3.17753	0.459642	3.0876	0.469634	Shao et al., 2019
QE	Sanya	39.4208	81.5223	9.05248	34.7095	6.80186	1.42039	7.17197	1.00027	5.58153	1.1003	3.26089	0.460126	3.12086	0.480132	Shao et al., 2019
QE	Sanya	37.8366	78.6091	8.89744	33.7324	6.55075	1.418	6.98015	0.978619	5.57214	1.10844	3.28536	0.459352	3.19549	0.479323	Shao et al., 2019
QE	Sanya	39.6858	81.5603	9.07447	34.459	6.75589	1.76892	7.11567	0.959416	5.48666	1.08934	3.23803	0.45972	3.12809	0.469714	Shao et al., 2019

## Sheet: Pliocene
		La	Ce	Pr	Nd	Sm	Eu	Gd	Tb	Dy	Ho	Er	Tm	Yb	Lu
Borehole	Formation	ppm	ppm	ppm	ppm	ppm	ppm	ppm	ppm	ppm	ppm	ppm	ppm	ppm	ppm	References
DF1-1-5	Yinggehai	33.7	64.8	7.56	28.2	4.57	0.66	3.04	0.52	2.94	0.58	1.69	0.26	1.6	0.24	Yan et al., 2007
DF1-1-5	Yinggehai	39.9	73.6	8.83	32.7	5.36	0.9	3.97	0.7	4.27	0.89	2.6	0.41	2.52	0.39	Yan et al., 2007
DF29-1-2	Yinggehai	42.2	84.2	9.64	36.3	5.93	1	4.2	0.71	3.98	0.82	2.39	0.37	2.3	0.36	Yan et al., 2007
LS-A	Yinggehai	38.9	76	8.76	32.6	6.27	1.76	7.47	0.82	4.43	0.93	2.57	0.39	2.52	0.37	Su et al., 2014
LS-A	Yinggehai	35.8	68.8	7.91	29.7	5.91	1.64	8.1	0.77	4.23	0.91	2.51	0.39	2.35	0.36	Su et al., 2014
LS-A	Yinggehai	38.5	74.3	8.74	32.4	6.26	1.58	7.56	0.84	4.45	0.93	2.54	0.39	2.44	0.36	Su et al., 2014
LS-A	Yinggehai	37.9	72.5	8.46	31.7	6.1	1.63	8.23	0.79	4.27	0.9	2.48	0.39	2.33	0.37	Su et al., 2014
LS-A	Yinggehai	34.3	65.6	7.6	28.6	5.69	1.88	7.98	0.72	3.9	0.84	2.31	0.36	2.19	0.33	Su et al., 2014
LS-A	Yinggehai	34	65.5	7.47	28	5.31	1.38	7.03	0.7	3.89	0.83	2.33	0.37	2.2	0.33	Su et al., 2014
N1	Yinggehai	37.6192	82.4934	8.7303	34.2847	6.5174	1.5662	6.2446	0.8892	4.6178	0.8993	2.4958	0.3334	2.4251	0.3334	Zhao et al., 2015
N1	Yinggehai	36.2222	80.6713	8.719	33.5402	6.7	1.4967	6.1576	0.8337	4.5604	0.884	2.5414	0.3717	2.3204	0.3315	Zhao et al., 2015
N1	Yinggehai	36.7255	81.8505	8.7905	35.1217	6.5252	1.7441	6.6154	0.7718	4.5005	0.862	2.3354	0.3408	2.2452	0.3308	Zhao et al., 2015
N1	Yinggehai	36.5633	80.7856	8.8605	34.0703	6.4576	1.672	6.4076	0.8009	4.5654	0.9111	2.4729	0.3805	2.3328	0.3104	Zhao et al., 2015
N1	Yinggehai	37.3056	82.7878	8.9181	33.7183	6.5833	1.6233	6.7537	0.8016	4.6594	0.8718	2.5452	0.3507	2.3147	0.3607	Zhao et al., 2015
N1	Yinggehai	34.8397	76.2143	8.4493	32.2638	6.0138	1.8943	6.2142	0.7718	4.6506	0.882	2.4556	0.3608	2.5057	0.3608	Zhao et al., 2015
N1	Yinggehai	39.8136	86.7992	9.2459	35.9313	7.1107	1.8798	6.7633	0.9399	5.1389	0.9399	2.6359	0.3984	2.6461	0.4087	Zhao et al., 2015
N1	Yinggehai	26.476	61.1424	6.3759	24.9622	4.9122	1.3233	4.9724	0.7218	4.03	0.7619	2.2757	0.3007	2.0551	0.3108	Zhao et al., 2015
N1	Yinggehai	33.613	73.472	7.9878	31.2406	6.116	1.5515	5.7957	0.8108	4.5945	0.8809	2.4124	0.3604	2.3223	0.3604	Zhao et al., 2015
N1	Yinggehai	30.0453	67.3002	7.2499	28.0946	5.4299	1.5686	5.4198	0.7642	4.2333	0.8245	2.2323	0.3218	2.1016	0.3017	Zhao et al., 2015
N1	Yinggehai	31.1962	68.5174	7.4482	28.0285	5.5536	1.5538	5.4834	0.7619	4.11	0.8421	2.3257	0.3509	2.1653	0.3308	Zhao et al., 2015
N1	Yinggehai	31.4302	69.1465	7.2954	28.4121	5.6964	1.6789	5.6964	0.7595	4.4472	0.9094	2.4684	0.3498	2.3285	0.3398	Zhao et al., 2015
N1	Yinggehai	31.7239	69.8128	7.6017	29.3007	5.7113	1.4178	5.7415	0.7441	4.2634	0.8044	2.2423	0.3318	2.1719	0.3117	Zhao et al., 2015
N1	Yinggehai	31.5695	69.5731	7.3746	28.8379	5.5835	1.691	5.7035	0.8105	4.7129	0.9106	2.6016	0.3602	2.4215	0.3402	Zhao et al., 2015
N1	Yinggehai	33.211	74.4442	7.812	30.4768	5.859	1.4723	5.6887	0.7712	4.577	0.8713	2.4037	0.3305	2.0532	0.3405	Zhao et al., 2015
N1	Yinggehai	34.5928	74.856	8.2607	32.0426	5.7905	1.5601	6.0405	0.7801	4.1903	0.8201	2.2302	0.34	2.1702	0.3	Zhao et al., 2015
N1	Yinggehai	33.2762	72.8812	7.921	30.7327	6.1085	1.6423	5.5777	0.8111	4.4562	0.9213	2.6236	0.3505	2.3933	0.3405	Zhao et al., 2015
N1	Yinggehai	32.4098	70.6787	7.6918	29.896	5.6387	1.5123	5.3582	0.8413	4.5871	0.9014	2.584	0.3405	2.3136	0.3505	Zhao et al., 2015
N1	Yinggehai	34.3261	75.7896	8.1786	32.0537	5.716	1.5216	6.3367	0.7908	4.3546	0.8609	2.3325	0.3303	2.1723	0.3103	Zhao et al., 2015
N1	Yinggehai	33.6242	76.988	8.441	32.9249	6.3932	1.6482	6.1534	0.7592	4.2055	0.7991	2.1177	0.3197	1.9279	0.2897	Zhao et al., 2015
N1	Yinggehai	33.26	75.9544	8.1651	32.3306	6.0464	1.4491	5.7066	0.7096	3.8577	0.7695	2.0388	0.2798	1.9488	0.2698	Zhao et al., 2015
N1	Yinggehai	28.5071	64.1335	6.8293	26.4773	5.1995	1.2199	5.2395	0.7299	3.7896	0.7299	2.0598	0.28	1.8098	0.27	Zhao et al., 2015
N1	Yinggehai	34.9667	78.1555	8.2621	33.7578	6.5937	1.6284	6.304	0.7793	4.6656	0.8492	2.148	0.3097	1.9082	0.2697	Zhao et al., 2015
N1	Yinggehai	32.7465	71.3639	7.3963	29.6053	5.4996	1.6559	5.9311	0.7828	4.2752	0.853	2.3584	0.3312	2.1878	0.3512	Zhao et al., 2015
N1	Yinggehai	35.3505	76.443	8.2784	32.3147	6.0316	1.4679	6.1015	0.7989	4.3239	0.8388	2.3367	0.3295	2.2069	0.2996	Zhao et al., 2015
N1	Yinggehai	30.6741	68.9742	7.3358	28.8727	5.4843	1.331	5.2842	0.7106	3.873	0.7606	1.9515	0.2902	1.8515	0.2902	Zhao et al., 2015
N1	Yinggehai	26.4152	59.6896	6.2984	25.0234	4.9166	1.1716	4.8565	0.6208	3.5547	0.6909	1.8825	0.2603	1.7323	0.2303	Zhao et al., 2015
N2	Yinggehai	39.3552	84.1192	9.3443	36.782	6.9729	1.4228	6.4583	0.8275	4.6015	0.8577	2.331	0.4339	2.4319	0.3128	Zhao et al., 2015
N2	Yinggehai	40.5775	85.3597	9.288	36.4029	6.6714	1.4082	6.6314	0.799	4.5741	0.8489	2.5167	0.3495	2.4668	0.3296	Zhao et al., 2015
N2	Yinggehai	33.8875	73.9446	7.8694	30.3778	5.7496	2.5398	6.6395	0.7299	4.3097	0.7999	2.3098	0.33	2.0299	0.32	Zhao et al., 2015
N2	Yinggehai	24.9646	61.8871	6.3336	25.3742	4.965	1.019	4.7252	0.5994	3.4565	0.6493	1.7682	0.2597	1.8781	0.2497	Zhao et al., 2015
N2	Yinggehai	41.4863	88.4954	9.6375	37.3616	6.8611	1.518	6.5515	0.8689	4.8138	0.9488	2.5966	0.3695	2.3869	0.3396	Zhao et al., 2015
N2	Yinggehai	40.0102	84.4894	9.2285	35.912	6.8237	1.4629	6.503	0.8517	4.5992	0.8918	2.4349	0.3407	2.2044	0.3407	Zhao et al., 2015
N2	Yinggehai	39.2059	86.7225	9.2596	34.3614	6.4128	1.3285	6.5227	0.7991	4.455	0.849	3.0865	0.3296	2.3973	0.3296	Zhao et al., 2015
N2	Yinggehai	39.6181	83.8729	9.1835	34.6708	6.79	1.332	6.5095	0.8613	4.8571	0.9113	2.6038	0.3705	2.5237	0.3505	Zhao et al., 2015
N2	Yinggehai	30.7701	75.3878	7.7375	30.7302	5.8405	1.248	5.561	0.7488	4.0634	0.8287	2.3262	0.3494	2.0367	0.3195	Zhao et al., 2015
N2	Yinggehai	42.7486	90.4481	9.922	38.6377	7.1714	1.4203	6.6713	0.8302	4.5509	0.9102	2.5405	0.3501	2.4505	0.3401	Zhao et al., 2015
N2	Yinggehai	39.0879	82.0086	8.9464	34.7448	6.1544	1.361	6.3045	0.8506	4.8234	0.9006	2.5618	0.3703	2.5318	0.3903	Zhao et al., 2015
N2	Yinggehai	40.8008	85.4295	9.4341	36.571	6.9525	1.4066	6.5707	0.8339	4.6015	0.8942	2.4314	0.3617	2.2505	0.3617	Zhao et al., 2015
N2	Yinggehai	39.6629	85.0619	9.2837	35.6757	6.9752	1.3691	6.3357	0.8594	4.7068	0.9294	2.6882	0.3697	2.2485	0.3498	Zhao et al., 2015
N2	Yinggehai	36.7543	79.0353	8.5403	33.0198	6.0873	1.3016	6.1374	0.811	4.4053	0.861	2.513	0.3504	2.1125	0.3204	Zhao et al., 2015
N2	Yinggehai	30.5452	67.9716	7.3412	29.135	5.3909	1.1302	5.721	0.7301	4.0907	0.8001	2.2304	0.3401	2.2604	0.3101	Zhao et al., 2015
N2	Yinggehai	37.432	79.1988	8.5701	33.0308	6.1373	1.2717	5.9825	0.7851	4.1579	0.8072	2.2338	0.3317	2.1011	0.3317	Zhao et al., 2015
N2	Yinggehai	33.3912	75.5738	8.0538	31.1784	5.9705	1.3157	6.1699	0.8173	4.3359	0.8672	2.3822	0.3389	2.1929	0.319	Zhao et al., 2015
N2	Yinggehai	35.3435	81.9726	8.3519	33.2281	5.8174	1.2772	6.5059	0.8282	4.63	0.8681	2.2651	0.2994	1.9358	0.2694	Zhao et al., 2015
N2	Yinggehai	30.5932	67.8777	7.1685	27.9271	5.1663	1.11	5.4049	0.7158	3.7658	0.7366	2.0748	0.2697	1.9088	0.2801	Zhao et al., 2015
N2	Yinggehai	25.0414	55.4923	5.8985	23.8237	4.3416	1.018	4.3416	0.5988	3.4333	0.6188	1.8265	0.2495	1.6867	0.1896	Zhao et al., 2015
N2	Yinggehai	49.5057	107.175	11.5891	45.4861	8.0944	1.6852	7.9701	1.1327	6.0639	1.2155	3.4118	0.4973	3.2599	0.4835	Zhao et al., 2015
N2	Yinggehai	39.3862	84.558	9.0544	36.0773	6.3872	1.2333	6.3371	0.752	4.4019	0.8523	2.3564	0.3008	2.0656	0.3108	Zhao et al., 2015
N2	Yinggehai	39.0468	84.4162	9.0639	35.2051	6.3727	1.3206	6.1226	0.8003	4.4119	0.8604	2.431	0.3502	2.231	0.3401	Zhao et al., 2015
N2	Yinggehai	38.0321	81.0388	8.826	34.2409	6.4791	1.2637	6.0278	0.8024	4.2525	0.8726	2.3971	0.341	2.2366	0.341	Zhao et al., 2015
N2	Yinggehai	38.7011	82.6439	9.0083	34.6625	6.2671	1.3497	6.4345	0.8893	4.6872	0.8998	2.5006	0.3453	2.1762	0.3662	Zhao et al., 2015
N3	Yinggehai	41.5399	88.3331	9.7413	38.1274	6.8354	1.5718	5.9461	0.9307	5.1912	0.9824	2.8334	0.393	2.5956	0.3619	Zhao et al., 2015
N3	Yinggehai	36.7905	80.4055	8.783	34.3824	6.6247	1.3089	5.5156	0.8593	4.8961	0.8893	2.6079	0.3897	2.3881	0.3597	Zhao et al., 2015
N3	Yinggehai	39.8224	84.9698	9.3412	36.5055	6.9634	1.5286	5.7446	0.8892	4.9953	0.9691	2.6375	0.3697	2.5975	0.3697	Zhao et al., 2015
N3	Yinggehai	37.8303	80.8116	8.8087	35.1847	6.3836	1.8439	5.9326	0.9119	5.0808	1.0121	2.7959	0.4409	2.7659	0.3908	Zhao et al., 2015
N3	Yinggehai	43.6811	93.2098	10.0257	39.5929	7.1069	2.1791	6.4472	0.9896	5.6276	1.0695	2.8888	0.4298	2.6688	0.3698	Zhao et al., 2015
N3	Yinggehai	43.4477	92.705	10.4494	40.9978	7.6196	1.6699	6.6396	0.9899	5.6697	1.0499	2.9398	0.42	2.7299	0.39	Zhao et al., 2015
N3	Yinggehai	45.0369	95.5022	10.5169	40.0983	7.2379	1.6295	6.3282	1.0597	5.5484	1.0797	3.0591	0.4399	2.8292	0.4299	Zhao et al., 2015
N3	Yinggehai	40.3614	86.7874	9.4774	37.269	6.7653	1.321	5.7545	0.9107	4.9639	0.9307	2.7221	0.3903	2.532	0.3503	Zhao et al., 2015
N3	Yinggehai	37.8014	80.1119	8.828	34.5622	6.5785	1.2197	5.5687	0.8898	4.7689	0.9398	2.5894	0.3399	2.3995	0.3399	Zhao et al., 2015
N3	Yinggehai	39.6882	84.5383	9.4553	37.3019	6.9392	2.3763	6.3501	0.9086	5.0921	0.9485	2.7657	0.3994	2.4462	0.3594	Zhao et al., 2015
N3	Yinggehai	43.3753	91.5612	10.0831	38.8259	7.0602	2.4203	6.1061	1.0545	5.4935	1.0344	2.9426	0.3917	2.7618	0.3917	Zhao et al., 2015
N3	Yinggehai	42.763	89.1773	9.7904	38.7605	7.2225	1.5047	5.8181	1.0031	5.3466	1.0934	3.0294	0.4313	2.7686	0.4213	Zhao et al., 2015
N3	Yinggehai	42.1846	90.4628	10.0259	39.2229	7.3743	1.731	6.2536	0.9706	5.173	0.9806	2.7616	0.3802	2.4614	0.3602	Zhao et al., 2015
N3	Yinggehai	41.4691	88.9725	9.5767	38.2269	7.2551	1.6211	6.2044	0.9807	5.2137	1.0808	3.0822	0.4003	2.782	0.4003	Zhao et al., 2015
N3	Yinggehai	43.8185	95.1252	10.5316	40.9953	7.6585	1.792	6.9577	1.0512	5.7163	1.0812	3.1134	0.4605	2.8131	0.4305	Zhao et al., 2015
N3	Yinggehai	42.8096	91.779	9.9536	39.1256	7.288	2.3162	6.8188	1.0583	5.8404	1.1281	3.2147	0.4393	3.0749	0.4093	Zhao et al., 2015
N3	Yinggehai	41.4498	89.2997	9.73	38.0699	7.15	1.51	5.97	0.94	5.41	1.02	2.91	0.39	2.61	0.4	Zhao et al., 2015
N3	Yinggehai	40.9353	87.7871	9.6242	37.8472	7.0757	1.7989	6.0663	0.8995	5.4267	1.0394	2.8883	0.3798	2.5984	0.3898	Zhao et al., 2015
N3	Yinggehai	42.729	90.5544	9.9528	38.4821	7.0949	1.419	5.8258	0.9493	5.2862	1.0193	3.0678	0.3997	2.778	0.4197	Zhao et al., 2015
N3	Yinggehai	36.5509	79.761	8.636	34.2646	6.2998	1.4477	5.1217	0.8486	4.7922	0.8985	2.6457	0.3794	2.446	0.3494	Zhao et al., 2015
N3	Yinggehai	38.6169	82.9434	8.9993	35.2872	6.4895	1.2399	5.7195	0.8299	4.5396	0.8599	2.5398	0.35	2.7898	0.36	Zhao et al., 2015
N5	Yinggehai	35.5159	78.5461	8.5821	31.7438	5.748	4.8399	7.8736	0.7884	4.5505	0.8682	2.4249	0.3493	2.2453	0.2994	Zhao et al., 2015
N5	Yinggehai	43.4672	90.4201	10.0678	38.1636	7.4809	3.8254	9.049	0.9488	5.4534	1.0587	3.1562	0.4495	2.8765	0.4295	Zhao et al., 2015
N5	Yinggehai	36.7954	79.4402	8.4889	32.106	6.5092	2.1097	7.829	0.8699	4.9194	0.8999	2.5397	0.37	2.4897	0.32	Zhao et al., 2015
N5	Yinggehai	39.7703	85.3364	9.2594	35.7562	6.6968	3.6237	8.3785	0.8909	5.1552	1.001	2.8128	0.3904	2.5826	0.3604	Zhao et al., 2015
N5	Yinggehai	41.6175	88.5643	9.5002	36.3284	6.9614	2.6899	8.4524	0.9268	5.2387	0.9873	2.8208	0.4131	2.5891	0.3929	Zhao et al., 2015
N5	Yinggehai	34.5384	76.1367	8.2916	31.5542	6.2488	1.4921	8.3317	0.9613	5.5177	1.0815	2.9942	0.4506	2.8941	0.3905	Zhao et al., 2015
N5	Yinggehai	42.466	89.7003	9.8359	36.7899	6.953	2.5537	8.6488	0.9876	5.5464	1.0075	2.8331	0.409	2.7732	0.409	Zhao et al., 2015
N5	Yinggehai	41.1938	89.205	9.4525	36.782	6.8773	3.4736	8.4444	0.8983	5.3202	1.0181	2.8946	0.3993	2.6152	0.3793	Zhao et al., 2015
N5	Yinggehai	17.6779	86.8296	9.0789	35.4657	6.9892	7.1191	8.9889	0.8699	5.0494	0.9399	2.5897	0.39	2.5597	0.38	Zhao et al., 2015
N5	Yinggehai	40.9492	89.0723	9.5184	35.9596	6.8332	1.7334	7.8452	0.8617	4.8694	0.9318	2.5549	0.3908	2.4648	0.3607	Zhao et al., 2015
N5	Yinggehai	33.4261	72.6341	7.9453	30.6048	6.0811	1.4555	7.1378	0.8673	4.9247	0.8872	2.5022	0.3589	2.4623	0.329	Zhao et al., 2015
N5	Yinggehai	40.6412	86.4255	9.2492	34.6667	6.5699	1.5398	7.2167	0.8726	4.9275	0.9547	2.5664	0.3798	2.6382	0.349	Zhao et al., 2015
N5	Yinggehai	34.7339	75.8439	8.0623	31.1518	5.6676	2.5744	6.9448	0.7783	3.8915	0.7683	2.1453	0.3093	1.9857	0.2993	Zhao et al., 2015
N5	Yinggehai	40.9692	86.3393	9.2021	34.8378	6.7915	1.8204	7.5017	0.9102	4.9911	0.9502	2.7106	0.4101	2.7406	0.3601	Zhao et al., 2015
N5	Yinggehai	39.0351	83.782	8.9514	34.4498	6.3397	1.9039	7.4262	0.8174	4.7847	0.927	2.6416	0.3589	2.4721	0.3688	Zhao et al., 2015
N5	Yinggehai	33.6412	71.1192	7.5835	28.9053	5.5852	1.6586	6.4944	0.6994	3.7968	0.8093	2.1981	0.3097	2.0682	0.3297	Zhao et al., 2015
N5	Yinggehai	23.3899	55.6896	5.71	22.7999	4.44	1.33	4.28	0.58	3.1	0.54	1.5	0.2	1.22	0.18	Zhao et al., 2015
N5	Yinggehai	37.3913	84.695	9.0131	35.5427	6.3651	2.2083	6.2752	0.8194	4.6165	0.8793	2.4181	0.3397	2.2083	0.3098	Zhao et al., 2015
N5	Yinggehai	32.5914	71.0259	7.591	28.6761	5.6733	2.6768	5.3437	0.7291	4.0552	0.809	2.2773	0.3196	2.0176	0.2897	Zhao et al., 2015
N5	Yinggehai	30.7759	68.5908	7.199	27.8463	5.3693	1.7998	5.7592	0.7599	4.0195	0.7999	2.2597	0.31	2.1397	0.29	Zhao et al., 2015
N5	Yinggehai	33.9597	73.3279	7.9576	30.7507	5.8882	1.8394	5.9582	0.7198	3.9988	0.7498	2.2393	0.3099	2.1094	0.3199	Zhao et al., 2015
N5	Yinggehai	37.9764	83.4822	8.9992	34.6867	6.4094	2.3298	6.8394	0.9099	4.8495	0.9599	2.6797	0.39	2.5598	0.37	Zhao et al., 2015
N5	Yinggehai	36.2457	79.1406	8.589	33.596	6.0093	1.5898	6.2093	0.7899	4.4795	0.8999	2.6097	0.35	2.4297	0.34	Zhao et al., 2015
N5	Yinggehai	11.4293	79.8005	8.4313	32.6303	5.9346	8.4006	9.4136	0.7879	4.584	0.8493	2.6194	0.3581	2.3739	0.3581	Zhao et al., 2015
N5	Yinggehai	33.3989	72.5494	8.0422	30.4681	5.8816	2.2006	6.6618	0.7702	4.4112	0.8302	2.4507	0.3201	2.1806	0.3401	Zhao et al., 2015
N5	Yinggehai	36.2986	78.5739	8.4321	32.3177	5.7781	3.0197	7.2827	0.8359	4.5243	0.8672	2.5181	0.3553	2.3718	0.3448	Zhao et al., 2015
N5	Yinggehai	33.4121	72.4712	7.8558	30.5137	5.8868	2.2488	5.7569	0.7696	4.2677	0.8296	2.4887	0.3298	2.0389	0.3198	Zhao et al., 2015
N5	Yinggehai	9.5607	79.9523	8.5417	32.2387	6.0541	9.3909	10.7496	0.8192	4.4457	0.8592	2.5275	0.3497	2.2878	0.3297	Zhao et al., 2015
N6	Yinggehai	39.3021	83.258	9.0074	35.0686	6.5654	3.8331	7.366	0.9007	4.954	0.9808	2.7923	0.4103	2.6321	0.3703	Zhao et al., 2015
N6	Yinggehai	43.7283	88.9987	10.1335	38.1108	7.1395	1.9726	7.2697	0.9813	5.6275	1.0614	3.0441	0.4406	2.9039	0.4005	Zhao et al., 2015
N6	Yinggehai	39.7023	85.4995	9.6762	38.0663	7.5315	1.7657	7.0726	0.9776	5.4865	1.0773	2.9926	0.4389	2.7831	0.4489	Zhao et al., 2015
N6	Yinggehai	36.2001	77.4312	8.8266	34.5031	6.3965	1.697	6.6275	0.8435	4.6895	0.9439	2.661	0.3715	2.5907	0.3715	Zhao et al., 2015
N6	Yinggehai	30.535	71.7265	7.5158	29.4211	5.6795	1.465	5.8401	0.7927	4.375	0.863	2.3681	0.3713	2.4785	0.3211	Zhao et al., 2015
N6	Yinggehai	33.1829	71.804	7.8911	30.8004	5.4785	1.6285	6.1018	0.774	4.5135	0.8645	2.4226	0.3619	2.4327	0.3518	Zhao et al., 2015
N6	Yinggehai	36.3508	77.9088	8.7122	33.2164	6.4891	1.7524	6.469	0.8211	4.5564	0.8812	2.5836	0.3705	2.4334	0.3805	Zhao et al., 2015
N6	Yinggehai	29.5944	62.6691	6.9682	26.4405	4.779	1.2244	4.9868	0.6827	3.7327	0.7347	2.1224	0.3043	2.0259	0.2968	Zhao et al., 2015
N6	Yinggehai	40.3829	84.2202	9.3445	36.0601	6.619	2.1564	6.8586	0.8286	4.9917	0.9285	2.7954	0.3894	2.6057	0.3694	Zhao et al., 2015
N6	Yinggehai	38.6941	81.6865	8.9471	34.8467	6.4524	2.0239	6.7229	0.8717	4.9294	0.9618	2.7553	0.4008	2.625	0.3807	Zhao et al., 2015
N6	Yinggehai	23.3569	64.8379	6.0247	23.9082	4.6213	1.3733	4.8819	0.6516	3.8193	0.7619	2.0851	0.3208	1.9748	0.3108	Zhao et al., 2015
N6	Yinggehai	39.2531	82.0618	8.8189	34.6829	6.6192	2.3604	6.81	0.8739	4.9619	0.9241	2.6617	0.4018	2.5814	0.3917	Zhao et al., 2015
N6	Yinggehai	40.1688	84.1917	9.1402	35.0675	6.3022	2.0323	6.8719	0.8725	4.8447	0.9905	2.7816	0.3644	2.6635	0.3695	Zhao et al., 2015
N6	Yinggehai	12.1958	85.2401	9.2996	34.6933	7.0148	8.4879	10.5824	0.8919	5.0006	0.9821	2.7057	0.3808	2.6857	0.3908	Zhao et al., 2015
N6	Yinggehai	40.4817	85.1138	9.2031	34.7072	6.5464	3.6893	7.6693	0.8922	4.9123	0.9223	2.6466	0.3709	2.5865	0.3709	Zhao et al., 2015
N6	Yinggehai	37.8212	80.1528	8.4683	32.3565	6.4894	16.5549	15.5504	0.8137	4.631	0.9342	2.5415	0.3717	2.2803	0.3315	Zhao et al., 2015
N6	Yinggehai	38.4483	81.4772	8.8704	32.5648	6.5551	14.7439	12.9397	0.8419	4.7609	0.9121	2.6561	0.3809	2.5458	0.3809	Zhao et al., 2015
N6	Yinggehai	11.2181	75.1886	8.1705	31.6393	6.2457	9.2332	9.4437	0.812	4.401	0.8722	2.5765	0.3609	2.4161	0.3609	Zhao et al., 2015
N6	Yinggehai	41.5247	86.8024	9.7581	36.9809	6.7857	3.6731	7.4162	0.9408	5.3445	0.9808	2.8824	0.4003	2.7123	0.4003	Zhao et al., 2015
N6	Yinggehai	27.9246	87.1078	9.515	36.1103	6.9341	6.5021	8.7617	0.9194	5.2615	1.0191	2.9797	0.4209	2.9243	0.4098	Zhao et al., 2015
N6	Yinggehai	29.7204	75.6938	7.8359	31.1333	5.9822	2.6855	6.1926	0.7916	4.2587	0.8217	2.3047	0.3307	2.2546	0.3006	Zhao et al., 2015
N6	Yinggehai	15.7847	90.9074	9.8379	38.4087	7.5514	8.0628	9.4568	0.9627	5.4153	1.053	3.0085	0.4011	2.6976	0.4011	Zhao et al., 2015
N6	Yinggehai	36.4004	77.9121	8.2883	32.2312	6.4543	21.0164	18.9519	0.8218	4.6302	0.922	2.4654	0.3508	2.4354	0.3508	Zhao et al., 2015
N6	Yinggehai	37.2911	79.6751	8.5148	32.3183	6.6237	17.1497	13.9079	0.8405	4.5326	0.8805	2.4214	0.3502	2.3813	0.3402	Zhao et al., 2015
N6	Yinggehai	11.7757	79.2984	8.7442	33.6763	6.113	8.6142	10.1549	0.8004	4.3821	0.8804	2.5512	0.3402	2.3411	0.3202	Zhao et al., 2015
N6	Yinggehai	32.6566	68.7893	7.4028	28.6697	6.0505	28.7799	19.5439	0.7313	4.0771	0.8314	2.284	0.3206	2.1938	0.3005	Zhao et al., 2015
N6	Yinggehai	34.3747	71.929	7.8488	30.2354	6.209	24.1363	17.0974	0.8099	4.3693	0.8699	2.4296	0.3699	2.1897	0.32	Zhao et al., 2015
N6	Yinggehai	30.3828	65.3477	6.9386	26.7675	5.8006	25.7705	19.708	0.6848	3.9275	0.7654	2.1652	0.3223	1.9537	0.282	Zhao et al., 2015
N6	Yinggehai	31.6003	66.5693	7.2785	28.6629	6.0153	19.5898	15.339	0.772	4.3711	0.8622	2.366	0.3609	2.3259	0.3008	Zhao et al., 2015
N6	Yinggehai	31.7482	67.3422	7.231	28.3931	6.1293	21.3925	17.7169	0.7712	3.9961	0.8012	2.2434	0.3205	2.0832	0.2904	Zhao et al., 2015
N6	Yinggehai	31.3019	66.8954	7.2828	27.6405	5.8122	18.2769	14.6255	0.7103	3.8014	0.7603	2.0908	0.3101	1.8507	0.2801	Zhao et al., 2015
N6	Yinggehai	30.8005	64.691	6.8001	26.1404	5.4601	20.1103	16.9803	0.66	3.7101	0.66	1.94	0.29	1.86	0.28	Zhao et al., 2015
N6	Yinggehai	28.866	58.2142	6.4252	24.1494	5.0521	19.548	15.7222	0.5765	3.3331	0.6394	1.9076	0.262	1.677	0.2516	Zhao et al., 2015
N6	Yinggehai	28.4022	59.9825	6.4859	24.6146	5.4466	24.3947	16.3997	0.6396	3.4179	0.6696	1.9888	0.2698	1.7989	0.2698	Zhao et al., 2015
N6	Yinggehai	31.6236	67.6122	7.1382	26.6012	5.7927	20.3771	15.8375	0.6881	3.8823	0.7395	2.0747	0.2979	1.8898	0.2773	Zhao et al., 2015
N6	Yinggehai	31.9974	68.5086	7.2031	27.125	5.347	19.2048	17.3381	0.6644	3.6807	0.6961	2.0354	0.2847	2.0143	0.2847	Zhao et al., 2015
N6	Yinggehai	30.3902	64.5104	6.79	25.9102	5.65	22.2202	17.6501	0.67	3.79	0.71	2.1	0.3	2	0.29	Zhao et al., 2015
N6	Yinggehai	31.1215	64.8014	6.8659	26.4942	5.3668	22.3467	17.9593	0.5996	3.5179	0.6896	1.9588	0.2898	1.9588	0.2898	Zhao et al., 2015
N6	Yinggehai	30.6916	65.4748	6.7926	26.39	5.4621	18.8872	16.6263	0.6703	3.8114	0.7203	2.1208	0.3201	1.9607	0.2901	Zhao et al., 2015
N6	Yinggehai	10.6645	74.5014	7.8333	30.803	5.6624	8.9938	10.1143	0.7603	4.3118	0.8103	2.331	0.3501	2.1809	0.3101	Zhao et al., 2015
N6	Yinggehai	33.2016	72.5291	7.7173	29.6182	5.6954	15.2745	14.684	0.7607	4.3942	0.8208	2.4223	0.3804	2.3122	0.3203	Zhao et al., 2015
N6	Yinggehai	14.3772	77.8805	8.4025	31.7017	6.0546	10.5106	11.6996	0.7593	4.476	0.8692	2.5377	0.3797	2.278	0.3597	Zhao et al., 2015
N6	Yinggehai	29.9982	64.3563	6.6952	26.3399	5.4223	24.5959	17.6401	0.6214	3.6784	0.7116	2.1048	0.2907	2.0948	0.2907	Zhao et al., 2015
QE	Yinggehai	41.029	84.3729	9.39916	36.4691	6.96456	1.88582	7.31378	0.997787	5.66743	1.11752	3.34259	0.458982	3.07319	0.458982	Shao et al., 2019
QE	Yinggehai	38.6685	79.2184	8.90656	34.6255	6.49478	1.62119	6.785	0.910671	5.17381	1.01074	2.97219	0.410302	2.8521	0.42031	Shao et al., 2019
QE	Yinggehai	39.1983	79.7945	8.92596	34.4658	6.53971	1.68735	6.69946	0.908571	5.16188	1.0184	3.02524	0.429325	2.87548	0.41934	Shao et al., 2019
QE	Yinggehai	38.4539	79.0153	8.88934	34.2689	6.43229	1.64802	6.56213	0.90891	5.20376	1.01878	2.99641	0.419497	2.81662	0.419497	Shao et al., 2019
QE	Yinggehai	39.5319	80.9949	9.15507	35.4596	6.71372	1.65091	6.92383	0.940521	5.29293	1.05058	3.00166	0.440244	2.91161	0.430238	Shao et al., 2019
QE	Yinggehai	40.4093	82.7896	9.28444	35.7571	6.81326	1.6708	7.3135	0.990474	5.59268	1.08052	3.21154	0.440211	3.01144	0.46022	Shao et al., 2019
QE	Yinggehai	38.6539	79.5046	8.85715	34.2004	6.44065	1.74746	6.75021	0.928653	5.19247	1.02851	3.14544	0.429377	2.87583	0.429377	Shao et al., 2019
QE	Yinggehai	39.2217	80.3597	9.03198	34.8305	6.57688	1.51697	6.78646	0.958088	5.26949	1.05789	3.06389	0.449104	2.95411	0.429144	Shao et al., 2019
QE	Yinggehai	43.1181	88.5108	9.86668	38.1797	7.26283	1.84564	7.49229	1.01759	5.75639	1.12734	3.28224	0.458915	3.10267	0.478868	Shao et al., 2019
QE	Yinggehai	40.0478	81.7743	9.18262	35.5714	6.68463	1.62869	6.96441	0.939246	5.39567	1.04916	3.08752	0.449639	2.92765	0.429655	Shao et al., 2019
QE	Yinggehai	39.9318	81.406	9.10409	35.0342	6.7204	1.65256	6.84059	0.931442	5.38834	1.06164	3.14487	0.460713	2.92453	0.440682	Shao et al., 2019
QE	Yinggehai	40.9178	84.59	9.54083	36.347	6.93606	1.63671	7.02588	0.968055	5.36921	1.07783	3.04388	0.429138	2.91414	0.429138	Shao et al., 2019
QE	Yinggehai	40.2463	82.0844	9.21059	35.611	6.73775	1.52175	6.92797	0.941082	5.4763	1.05121	3.1336	0.430495	2.89333	0.430495	Shao et al., 2019
QE	Yinggehai	40.5823	83.0713	9.31445	35.8402	6.92843	1.57737	7.07818	0.9584	5.36105	1.0782	3.22462	0.44925	2.95507	0.429283	Shao et al., 2019
QE	Yinggehai	41.2103	84.5371	9.42407	36.648	6.9782	1.61727	7.13793	0.95838	5.3809	1.06819	3.15467	0.439257	2.92505	0.439257	Shao et al., 2019
QE	Yinggehai	41.7119	85.1332	9.59585	36.4242	6.89702	1.57932	7.21688	0.96958	5.51761	1.08953	3.17862	0.43981	3.0087	0.43981	Shao et al., 2019
QE	Yinggehai	40.9341	84.6529	9.47242	36.4923	6.96707	1.63696	7.07687	1.00813	5.58963	1.11793	3.27393	0.459148	3.11422	0.449167	Shao et al., 2019
QE	Yinggehai	42.0058	86.9777	9.69748	37.3817	7.22068	1.57796	7.15077	0.978737	5.52287	1.09858	3.20586	0.439433	3.08602	0.459407	Shao et al., 2019
QE	Yinggehai	42.7981	88.5819	9.89569	38.1449	7.33939	1.6576	7.45922	1.00854	5.54199	1.08843	3.22534	0.459336	3.10551	0.439365	Shao et al., 2019
QE	Yinggehai	42.4289	87.5546	9.79821	37.5049	7.16138	1.53815	7.24129	1.00879	5.69315	1.10867	3.29603	0.449459	3.10626	0.459447	Shao et al., 2019
QE	Yinggehai	40.7614	84.3428	9.50032	36.3712	6.96023	1.69006	7.03023	0.980033	5.44018	1.09004	3.18011	0.440015	3.0501	0.440015	Shao et al., 2019
QE	Yinggehai	41.9161	86.2884	9.5754	36.8738	6.98934	1.68743	7.26892	0.988493	5.5116	1.08834	3.17516	0.449315	3.04536	0.429345	Shao et al., 2019
QE	Yinggehai	42.3289	87.0883	9.67203	37.2178	7.10149	1.61034	7.10149	0.990208	5.53116	1.09023	3.27069	0.450095	3.17067	0.450095	Shao et al., 2019
QE	Yinggehai	41.5843	85.5337	9.61019	37.1334	7.05545	1.57675	7.19517	0.987963	5.48868	1.10772	3.17346	0.439095	3.00381	0.439095	Shao et al., 2019
QE	Yinggehai	41.6593	85.7058	9.58834	37.0549	7.17128	1.66797	7.21123	0.97881	5.50331	1.09866	3.21609	0.469429	3.0463	0.459441	Shao et al., 2019
QE	Yinggehai	39.1378	80.1869	9.08645	34.9848	6.7648	1.64117	6.77481	0.950675	5.26374	1.05075	3.07218	0.440313	2.93208	0.420298	Shao et al., 2019
QE	Yinggehai	42.1439	86.5925	9.65797	37.5344	7.14371	1.62629	7.28339	1.0077	5.59723	1.10747	3.2426	0.458953	3.09295	0.458953	Shao et al., 2019
QE	Yinggehai	39.7369	81.6726	9.12471	35.5894	6.78606	1.5491	6.78606	0.919467	5.24696	1.04939	3.08821	0.429751	2.89832	0.429751	Shao et al., 2019
QE	Yinggehai	43.3775	88.9553	9.95172	38.1866	7.25125	1.65028	7.49129	1.01017	5.76099	1.12019	3.31057	0.460079	3.23056	0.470081	Shao et al., 2019
QE	Yinggehai	39.4427	80.5401	9.13053	35.1864	6.79806	1.71447	6.81799	0.946944	5.26301	1.05659	3.09999	0.438584	2.96045	0.428617	Shao et al., 2019
QE	Yinggehai	40.2451	82.7785	9.30355	36.1403	6.82461	1.60579	7.06548	0.953438	5.41954	1.06384	3.21158	0.431556	2.98075	0.431556	Shao et al., 2019
QE	Yinggehai	37.9604	77.7899	8.69552	33.3828	6.41669	1.48923	6.54663	0.899536	5.01741	1.00948	2.92849	0.409789	2.82854	0.409789	Shao et al., 2019
QE	Yinggehai	37.8209	77.8476	8.70321	33.6798	6.37701	1.54412	6.5976	0.882353	4.90308	0.982621	2.90776	0.391043	2.72727	0.40107	Shao et al., 2019
QE	Yinggehai	38.5379	78.8916	8.79898	34.2282	6.46456	1.63609	6.7838	0.927784	5.20756	1.0475	3.03276	0.409023	2.92302	0.428975	Shao et al., 2019
QE	Yinggehai	37.3338	76.0084	8.6355	33.2412	6.24398	1.36087	6.45411	0.870554	4.96316	0.990631	2.84181	0.410261	2.70172	0.410261	Shao et al., 2019
QE	Yinggehai	36.4195	73.6781	8.32075	31.8946	5.95338	1.35849	6.23307	0.849056	4.75472	0.948945	2.77691	0.399556	2.6071	0.389567	Shao et al., 2019
QE	Yinggehai	37.6829	76.0442	8.63005	33.323	6.38524	1.58633	6.60473	0.907901	5.06828	1.00767	2.9831	0.409054	2.82347	0.409054	Shao et al., 2019
QE	Yinggehai	36.3003	73.7859	8.35828	32.42	6.28137	1.52982	6.52452	0.89155	4.96431	1.00299	2.90767	0.395119	2.74557	0.395119	Shao et al., 2019
QE	Yinggehai	38.9365	78.9134	8.90377	34.5246	6.6128	1.52064	6.66282	0.92039	5.16219	1.03044	3.00127	0.410174	2.87122	0.420178	Shao et al., 2019
QE	Yinggehai	34.5234	69.3762	7.85711	30.3602	5.76055	1.37774	5.98019	0.828641	4.70229	0.958428	2.79541	0.389361	2.63568	0.389361	Shao et al., 2019
QE	Yinggehai	34.8518	70.1231	7.90133	30.4566	5.9235	1.40846	6.07334	0.859058	4.67487	0.958948	2.76697	0.389573	2.56718	0.389573	Shao et al., 2019
QE	Yinggehai	34.5155	70.1695	7.94975	30.4108	5.83248	1.43815	6.15207	0.828931	4.69395	0.918816	2.7165	0.379511	2.58667	0.389498	Shao et al., 2019
QE	Yinggehai	35.6032	72.1163	8.14845	30.8741	5.93887	1.32975	6.17883	0.869835	4.84908	0.969816	2.82946	0.399924	2.6295	0.399924	Shao et al., 2019
QE	Yinggehai	36.2242	74.5498	8.34558	32.0714	6.23417	1.38092	6.31422	0.860575	4.74317	0.960642	2.78186	0.390261	2.68179	0.400268	Shao et al., 2019
QE	Yinggehai	37.3607	77.0166	8.70154	33.5089	6.29664	1.56668	6.49622	0.898095	5.00937	1.00786	2.89386	0.409132	2.74418	0.399153	Shao et al., 2019
QE	Yinggehai	36.3154	74.5296	8.39432	32.4081	6.23578	1.49899	6.42565	0.869412	4.7268	0.949358	2.81809	0.389736	2.63822	0.389736	Shao et al., 2019
QE	Yinggehai	36.93	75.356	8.51695	32.5319	6.17329	1.50592	6.52235	0.877625	4.94661	0.997301	2.85228	0.39892	2.75255	0.408893	Shao et al., 2019
QE	Yinggehai	35.5336	72.4841	8.20236	31.2029	5.97715	1.3471	6.12683	0.838198	4.77972	0.937983	2.69421	0.389163	2.54453	0.389163	Shao et al., 2019
QE	Yinggehai	37.4718	76.6351	8.71741	33.4684	6.34539	1.47125	6.5956	0.890757	5.01426	0.970825	2.87244	0.410349	2.7123	0.410349	Shao et al., 2019
QE	Yinggehai	37.3457	76.7711	8.639	33.0362	6.41926	1.41984	6.50925	0.909895	5.00942	0.989886	2.90966	0.409953	2.71969	0.409953	Shao et al., 2019
QE	Yinggehai	34.9372	69.8445	7.96341	30.6461	5.92765	1.54678	6.15717	0.838253	4.64033	0.928066	2.67443	0.37921	2.5447	0.389189	Shao et al., 2019
QE	Yinggehai	33.6763	67.7029	7.8161	29.8733	5.82455	1.43112	5.96466	0.800625	4.52353	0.930727	2.63206	0.370289	2.562	0.380297	Shao et al., 2019
QE	Yinggehai	35.218	70.846	8.09183	31.3871	6.08137	1.44033	6.07137	0.84019	4.77108	0.950215	2.75062	0.380086	2.61059	0.380086	Shao et al., 2019
QE	Yinggehai	36.3663	74.7718	8.43682	32.4378	6.27764	1.52942	6.46756	0.869672	4.92814	0.979631	2.87892	0.399849	2.73897	0.409846	Shao et al., 2019
QE	Yinggehai	34.8522	71.2626	8.03128	31.1662	5.86363	1.44843	5.9835	0.809122	4.65495	0.919002	2.6671	0.35961	2.61716	0.389577	Shao et al., 2019
QE	Yinggehai	35.3942	72.3133	8.14335	31.2178	5.96049	1.36553	6.17977	0.847227	4.71457	0.936933	2.69119	0.388728	2.62142	0.37876	Shao et al., 2019
QE	Yinggehai	34.1522	69.2826	7.87666	30.2288	5.71033	1.31777	5.96989	0.818613	4.53232	0.908461	2.7154	0.369374	2.54569	0.379357	Shao et al., 2019
QE	Yinggehai	33.3207	67.8172	7.66257	29.9428	5.68963	1.41493	5.88892	0.827039	4.59356	0.916718	2.75015	0.378644	2.55087	0.378644	Shao et al., 2019
QE	Yinggehai	35.1484	72.518	8.11426	31.3564	5.81305	1.54081	6.21326	0.840441	4.73248	0.950499	2.76145	0.390205	2.58135	0.380199	Shao et al., 2019
QE	Yinggehai	33.8398	70.5704	7.90228	30.0387	5.75166	1.33038	5.83168	0.820237	4.61133	0.920266	2.62076	0.390113	2.51072	0.370107	Shao et al., 2019
QE	Yinggehai	33.3219	68.8766	7.76482	29.8632	5.60183	1.3556	5.8909	0.777479	4.42565	0.887123	2.49192	0.338901	2.42215	0.348869	Shao et al., 2019
QE	Yinggehai	35.2107	72.9108	8.09787	31.2018	5.94844	1.34964	6.0684	0.839779	4.62878	0.899763	2.6493	0.369903	2.45935	0.3799	Shao et al., 2019
QE	Yinggehai	32.8527	67.2545	7.59599	29.4045	5.50709	1.25934	5.74697	0.799578	4.50762	0.879536	2.59863	0.369805	2.36875	0.35981	Shao et al., 2019
QE	Yinggehai	35.0444	73.3219	8.22227	31.7116	6.13676	1.61651	6.51595	0.868128	4.69986	0.937977	2.68421	0.389161	2.58443	0.389161	Shao et al., 2019
QE	Yinggehai	34.0883	69.845	7.83271	30.032	5.72467	1.72839	6.09432	0.819237	4.62569	0.899163	2.64753	0.369656	2.49767	0.379646	Shao et al., 2019
QE	Yinggehai	33.8726	69.9214	7.81674	30.079	5.89001	1.39763	6.16954	0.838578	4.71201	0.938408	2.80524	0.38934	2.66548	0.38934	Shao et al., 2019
QE	Yinggehai	33.4608	67.231	7.66188	29.8095	5.54688	1.31688	5.92598	0.818065	4.66896	0.957734	2.75349	0.38908	2.65372	0.379103	Shao et al., 2019
QE	Yinggehai	35.1062	71.7701	8.0976	30.8927	5.8111	1.53765	6.12063	0.828731	4.67284	0.908609	2.68589	0.379419	2.56607	0.369434	Shao et al., 2019
QE	Yinggehai	32.4973	66.7014	7.43566	28.9941	5.53932	1.51707	5.95851	0.788479	4.66101	0.888287	2.78463	0.389249	2.62494	0.379269	Shao et al., 2019
QE	Yinggehai	33.9982	68.186	7.70599	29.8757	5.72958	1.33757	6.01906	0.858439	4.88113	0.948276	2.79492	0.37931	2.5853	0.389292	Shao et al., 2019
QE	Yinggehai	36.3886	74.5981	8.30424	31.9463	6.04309	1.49076	6.30322	0.88045	5.01256	1.00051	2.90148	0.400205	2.75141	0.400205	Shao et al., 2019
QE	Yinggehai	35.674	73.2281	8.25091	31.8535	5.91066	1.36015	6.2807	0.880098	5.06056	0.99011	2.85032	0.410045	2.80031	0.410045	Shao et al., 2019
QE	Yinggehai	35.2439	72.2759	8.14165	31.3279	5.96388	1.49846	5.95389	0.839139	4.82505	0.969006	2.77715	0.379611	2.57736	0.39959	Shao et al., 2019
QE	Yinggehai	34.1024	70.5429	7.86363	30.2555	5.79531	1.36889	6.13503	0.849312	4.79612	0.93924	2.79773	0.389684	2.67783	0.389684	Shao et al., 2019
QE	Yinggehai	35.3439	72.5953	8.12939	31.5688	5.97221	1.40816	6.24186	0.828918	4.63395	0.928788	2.78636	0.389492	2.61659	0.389492	Shao et al., 2019
QE	Yinggehai	37.7868	77.4838	8.5856	33.2857	6.48238	1.46311	6.53319	0.904282	5.08024	1.00589	2.87542	0.406419	2.76365	0.406419	Shao et al., 2019
QE	Yinggehai	38.1594	79.2088	8.76001	33.9039	6.3981	1.48492	6.50772	0.906895	5.0228	0.986622	2.88014	0.408601	2.70075	0.388669	Shao et al., 2019
QE	Yinggehai	38.018	78.6672	8.83417	34.2162	6.44304	1.55073	6.66315	0.91043	5.01237	0.990468	2.89137	0.400189	2.7613	0.410194	Shao et al., 2019
QE	Yinggehai	39.8513	82.2288	9.24637	35.1482	6.61026	1.44787	6.78001	0.898675	5.11246	0.998528	2.90572	0.409397	2.78589	0.399411	Shao et al., 2019
QE	Yinggehai	39.2296	80.5781	9.01531	34.7519	6.51661	1.50922	6.62655	0.899532	5.09735	1.00948	2.91848	0.419782	2.8885	0.409787	Shao et al., 2019
QE	Yinggehai	37.4408	76.9689	8.54877	33.0965	6.33168	1.42812	6.36164	0.868858	4.95349	0.978714	2.86623	0.389488	2.68647	0.409462	Shao et al., 2019
QE	Yinggehai	37.0609	76.6485	8.61859	32.8964	6.29167	1.39815	6.53135	0.89881	4.9834	0.968717	2.82626	0.399471	2.65648	0.389484	Shao et al., 2019
QE	Yinggehai	36.4198	75.2243	8.36158	32.3288	6.08659	1.55657	6.38593	0.888044	4.98901	0.997802	2.9036	0.409099	2.724	0.399121	Shao et al., 2019
QE	Yinggehai	34.3482	75.3138	8.21914	31.6452	6.08677	1.36151	6.05674	0.840935	4.65518	0.931036	2.70301	0.370412	2.50278	0.370412	Shao et al., 2019
QE	Yinggehai	37.9944	78.5787	8.70308	33.6077	6.53484	1.55591	6.81591	0.92351	5.15961	1.04397	2.98133	0.421603	2.85084	0.421603	Shao et al., 2019
QE	Yinggehai	38.5153	79.0489	8.80208	33.9694	6.37427	1.50864	6.63403	0.939155	5.14537	1.04906	3.03727	0.419622	2.82746	0.419622	Shao et al., 2019
QE	Yinggehai	38.0847	78.5916	8.71794	33.7908	6.37581	1.51138	6.48591	0.91083	5.12467	1.02093	2.93267	0.420383	2.82257	0.420383	Shao et al., 2019
QE	Yinggehai	39.4216	81.1733	9.08121	34.8412	6.65159	1.62307	6.9304	0.975832	5.41686	1.06545	3.09677	0.438129	2.93745	0.428171	Shao et al., 2019
QE	Yinggehai	37.0728	76.7965	8.66299	33.4215	6.34219	1.4405	6.33219	0.880304	5.05174	1.01035	2.97103	0.410142	2.78096	0.420145	Shao et al., 2019
QE	Yinggehai	36.3021	74.9311	8.34898	32.0377	6.062	1.4381	6.13191	0.888827	4.91352	0.968721	2.79631	0.399473	2.67647	0.399473	Shao et al., 2019
QE	Yinggehai	34.5093	70.5042	7.91689	30.4013	5.77315	1.35604	6.0623	0.817613	4.78603	0.947235	2.742	0.378894	2.64229	0.388865	Shao et al., 2019
QE	Yinggehai	37.9126	77.471	8.59792	33.075	6.32376	1.72557	6.65291	0.88772	5.09691	1.00741	2.93247	0.40895	2.78285	0.418924	Shao et al., 2019
QE	Yinggehai	38.8604	80.3301	8.99777	34.6414	6.59836	1.49963	6.78832	0.949764	5.43865	1.08973	3.12922	0.429893	3.02925	0.459886	Shao et al., 2019
QE	Yinggehai	37.1088	76.5904	8.51448	32.6322	6.19144	1.7348	6.42075	0.85743	4.91527	0.967101	2.85145	0.388835	2.64208	0.408775	Shao et al., 2019
QE	Yinggehai	39.1804	81.5535	9.0992	34.8004	6.3854	1.90564	6.79447	0.927879	5.21807	1.01767	2.96323	0.429019	2.87343	0.419042	Shao et al., 2019
QE	Yinggehai	40.6431	84.1822	9.35691	36.2693	6.77053	1.76753	6.9303	0.938687	5.35251	1.07849	3.03575	0.429399	2.93589	0.419413	Shao et al., 2019
QE	Yinggehai	41.0346	84.8369	9.48183	36.3287	6.79414	1.78846	7.20379	0.969165	5.49526	1.09905	3.15728	0.42963	3.04737	0.439621	Shao et al., 2019
QE	Yinggehai	38.9636	81.8466	9.09851	35.5542	6.66891	1.8497	7.13883	0.97984	5.25914	1.01983	3.0695	0.419931	2.84953	0.42993	Shao et al., 2019
QE	Yinggehai	41.242	86.3729	9.72218	37.6922	7.18943	1.78489	7.5484	1.00712	5.60397	1.10683	3.26067	0.428773	3.00141	0.458688	Shao et al., 2019
QE	Yinggehai	41.4977	85.0053	9.56947	37.1379	7.00961	1.8299	7.46959	0.999945	5.61969	1.11994	3.29982	0.449975	3.10983	0.449975	Shao et al., 2019
QE	Yinggehai	39.3121	81.6221	9.11339	35.5074	6.74291	1.75296	7.22099	0.956159	5.18915	1.03584	3.01788	0.41832	2.86848	0.41832	Shao et al., 2019
QE	Yinggehai	38.9543	81.2441	9.13508	35.1881	6.66099	1.64271	6.98152	0.971604	5.25868	1.0317	3.00496	0.420694	2.76456	0.430711	Shao et al., 2019
QE	Yinggehai	39.8103	83.4683	9.36889	36.6138	6.8939	1.56315	7.28469	1.00202	5.48105	1.08218	3.18642	0.440889	2.93592	0.440889	Shao et al., 2019
QE	Yinggehai	39.9875	82.5062	9.3541	36.1258	6.86301	1.5907	7.04309	0.970425	5.19228	1.07047	3.07135	0.430189	2.90127	0.430189	Shao et al., 2019
QE	Yinggehai	40.1633	83.8999	9.51185	36.5303	7.03657	1.64686	7.1763	0.998095	5.4995	1.0979	3.16396	0.449143	3.05417	0.459124	Shao et al., 2019
QE	Yinggehai	40.1889	83.7519	9.35346	36.2659	6.8978	1.60716	7.30708	0.968288	5.40045	1.07809	3.17439	0.439223	3.03463	0.439223	Shao et al., 2019
QE	Yinggehai	40.8024	85.4058	9.60703	36.5027	7.14292	1.7159	7.14292	1.00759	5.69638	1.09738	3.28215	0.448926	3.04272	0.458903	Shao et al., 2019
QE	Yinggehai	38.6662	80.7994	9.10205	35.1593	6.59424	1.53866	7.01387	0.969153	5.45523	1.06907	3.15724	0.439616	2.96741	0.439616	Shao et al., 2019
QE	Yinggehai	39.2909	82.1719	9.19022	35.5408	6.70016	1.49003	7.11017	0.960023	5.18012	1.02002	2.99007	0.42001	2.81007	0.42001	Shao et al., 2019
QE	Yinggehai	41.6948	85.7376	9.57191	37.2485	7.15396	1.66859	7.3438	1.01914	5.57529	1.11905	3.29721	0.469603	3.13735	0.459612	Shao et al., 2019
QE	Yinggehai	39.4796	80.8548	9.15903	35.2692	6.66474	1.53648	6.98401	0.957807	5.24798	1.02765	3.02308	0.429018	2.85347	0.41904	Shao et al., 2019
QW	Yinggehai	41.1292	85.9256	9.64277	38.2913	7.31452	1.55883	7.44442	1.01924	5.59581	1.15913	3.26755	0.449663	3.13765	0.459655	Shao et al., 2019
QW	Yinggehai	42.0773	88.1674	10.0063	38.9688	7.50728	1.60507	7.62918	1.04635	5.83109	1.17841	3.36253	0.4673	3.12888	0.477459	Shao et al., 2019
QW	Yinggehai	42.2518	88.3003	9.97501	39.2922	7.59336	1.6243	7.53357	1.05629	5.87938	1.20577	3.46784	0.468357	3.21871	0.488287	Shao et al., 2019
QW	Yinggehai	42.8183	88.2298	10.1036	39.7064	7.66001	1.65568	7.71986	1.05724	6.01431	1.14701	3.52081	0.488725	3.21162	0.498699	Shao et al., 2019
QW	Yinggehai	45.2098	93.3418	10.6916	41.6592	8.10844	1.69549	8.13836	1.11703	6.30324	1.23671	3.67024	0.518621	3.49072	0.528594	Shao et al., 2019
QW	Yinggehai	43.3849	89.4183	10.2041	39.5372	7.67557	1.61906	7.91543	1.08937	5.98654	1.16932	3.56794	0.489717	3.31808	0.499711	Shao et al., 2019
QW	Yinggehai	44.2256	91.87	10.3861	39.6406	7.83442	1.66457	7.78458	1.07649	6.12999	1.18613	3.54841	0.478438	3.369	0.498373	Shao et al., 2019
QW	Yinggehai	42.1041	87.1188	9.91798	38.2465	7.24661	1.59485	7.43599	1.01672	5.95079	1.18617	3.38906	0.478455	3.16977	0.478455	Shao et al., 2019
QW	Yinggehai	41.0697	84.8572	9.76933	36.9747	7.28109	1.53334	7.48308	1.02835	5.72938	1.13853	3.41559	0.477448	3.17687	0.468267	Shao et al., 2019
QW	Yinggehai	41.5769	86.3111	9.7747	37.6578	7.47099	1.61535	7.43428	1.00959	5.72715	1.11973	3.28577	0.468084	3.10221	0.468084	Shao et al., 2019
QW	Yinggehai	41.3872	85.9581	9.80853	37.5503	7.42541	1.58262	7.67384	1.04894	5.78759	1.15016	3.33085	0.469264	3.05482	0.460063	Shao et al., 2019
QW	Yinggehai	42.7684	87.9838	9.99983	38.5182	7.49758	1.59151	7.37798	1.03954	5.72208	1.12234	3.34861	0.478373	3.02663	0.450774	Shao et al., 2019
QW	Yinggehai	41.396	86.4537	9.80479	37.9924	7.28672	1.61415	7.72946	1.03305	6.02307	1.18063	3.44966	0.470409	3.28364	0.479632	Shao et al., 2019
QW	Yinggehai	40.7217	84.362	9.47381	36.8641	7.034	1.4915	7.41148	1.01275	5.78188	1.12323	3.36969	0.469547	3.13952	0.46034	Shao et al., 2019
QW	Yinggehai	42.8244	88.4601	9.98252	38.4184	7.3832	1.58541	7.64129	1.02314	5.83466	1.14297	3.3736	0.470091	3.26299	0.479309	Shao et al., 2019
QW	Yinggehai	42.7411	89.4598	10.0454	38.8463	7.7619	1.57448	7.71586	1.04965	5.86516	1.1049	3.35152	0.478788	3.21341	0.460374	Shao et al., 2019
QW	Yinggehai	43.3418	88.6175	10.0397	38.7152	7.40253	1.6193	7.45805	1.06411	5.88501	1.14739	3.34964	0.481164	3.09981	0.453405	Shao et al., 2019
QW	Yinggehai	43.5026	90.0282	10.1752	38.9219	7.31802	1.68665	7.48392	1.06913	6.0369	1.18895	3.44703	0.506916	3.28113	0.488482	Shao et al., 2019
QW	Yinggehai	42.7091	88.7205	9.97128	38.4133	7.27609	1.59136	7.58884	1.06704	5.84111	1.14982	3.43108	0.487526	3.2655	0.487526	Shao et al., 2019
QW	Yinggehai	42.9898	89.1205	10.0839	39.7112	7.57672	1.66229	7.65019	1.0286	5.85933	1.15717	3.4807	0.477563	3.2511	0.468379	Shao et al., 2019
QW	Yinggehai	41.481	85.3247	9.65315	37.5646	7.20769	1.56289	7.35478	1.02048	5.61722	1.1308	3.29127	0.468868	3.11659	0.459674	Shao et al., 2019
QW	Yinggehai	42.6649	87.9807	9.83087	38.495	7.23508	1.59245	7.57566	1.00334	5.76229	1.13221	3.33219	0.469451	3.05604	0.469451	Shao et al., 2019
QW	Yinggehai	42.6918	88.8731	10.0095	38.4033	7.33722	1.56111	7.54843	1.04686	5.85876	1.15706	3.39771	0.486699	3.1865	0.468333	Shao et al., 2019
QW	Yinggehai	43.7292	90.1313	10.1276	38.966	7.50092	1.62782	7.67666	1.06363	6.01184	1.20237	3.52386	0.490196	3.23714	0.480947	Shao et al., 2019
QW	Yinggehai	43.6217	90.4137	10.1266	39.1373	7.44335	1.60813	7.572	1.04758	5.88116	1.13029	3.40924	0.477845	3.11518	0.468655	Shao et al., 2019
QW	Yinggehai	41.8511	87.6635	9.91235	38.1386	7.25923	1.60293	7.71063	1.02256	5.86818	1.15153	3.38088	0.460611	3.14137	0.469823	Shao et al., 2019
QW	Yinggehai	42.8048	89.03	10.0593	38.1374	7.46425	1.59555	7.6018	1.05453	5.93289	1.16457	3.45703	0.476832	3.2828	0.504341	Shao et al., 2019
QW	Yinggehai	46.5261	96.8412	10.8981	41.7714	8.02871	1.77496	8.3414	1.14959	6.33652	1.21396	3.68787	0.515015	3.41197	0.524212	Shao et al., 2019
QW	Yinggehai	45.4335	94.4347	10.6021	40.0083	7.75155	1.65514	7.99982	1.11262	6.23434	1.26894	3.61371	0.496541	3.41142	0.505736	Shao et al., 2019
QW	Yinggehai	44.3437	91.847	10.2685	39.0166	7.78863	1.68999	8.01824	1.05624	6.11701	1.24912	3.54529	0.477604	3.32486	0.495974	Shao et al., 2019
QW	Yinggehai	45.8849	94.7283	10.6673	40.7488	7.99356	1.6814	7.91087	1.075	6.07327	1.20363	3.42712	0.486964	3.31687	0.477776	Shao et al., 2019
QW	Yinggehai	39.3672	81.9475	9.25053	35.1361	6.89549	1.46691	6.89549	0.957984	5.29885	1.07773	3.08351	0.439076	2.98372	0.429097	Shao et al., 2019
QW	Yinggehai	38.4655	79.9933	8.9424	34.0706	6.62287	1.43445	6.77547	0.946124	5.27998	1.03768	3.06219	0.427282	2.75699	0.427282	Shao et al., 2019
QW	Yinggehai	40.6368	84.0948	9.49393	36.255	6.78281	1.47061	6.96288	0.970401	5.51228	1.06044	3.09128	0.440182	2.96123	0.430178	Shao et al., 2019
QW	Yinggehai	40.0478	83.2556	9.27764	35.571	6.7354	1.50914	7.1608	0.952072	5.35794	1.07361	3.12968	0.435522	2.96763	0.445651	Shao et al., 2019
QW	Yinggehai	39.9946	82.6222	9.22568	35.1673	6.9816	1.44619	6.96165	0.947502	5.30601	1.04724	3.05195	0.438843	2.89238	0.438843	Shao et al., 2019
QW	Yinggehai	39.2435	80.8706	9.04546	34.4465	6.71179	1.48597	6.88133	0.957403	5.52501	1.06711	3.21129	0.448782	3.00186	0.428837	Shao et al., 2019
QW	Yinggehai	37.1935	77.3973	8.65082	33.4932	6.3406	1.43013	6.74064	0.920087	5.36051	1.0401	3.03029	0.430041	2.83027	0.42004	Shao et al., 2019
QW	Yinggehai	38.0031	78.3572	8.75616	33.8392	6.30563	1.37469	6.59452	0.886574	5.0206	0.996151	3.00837	0.428345	2.82907	0.408422	Shao et al., 2019
QW	Yinggehai	38.3033	79.1167	8.97077	34.1529	6.51056	1.51013	6.75058	0.910078	5.14044	1.03009	3.04026	0.420036	2.82024	0.410035	Shao et al., 2019
QW	Yinggehai	40.1487	82.8072	9.27969	35.2888	6.85977	1.41995	6.88977	0.969968	5.41982	1.04996	3.0999	0.439985	2.9199	0.409986	Shao et al., 2019
QW	Yinggehai	39.8215	82.2185	9.16423	35.1894	6.68849	1.39759	6.92807	0.95835	5.35079	1.07814	3.17454	0.449227	3.00483	0.439244	Shao et al., 2019
QW	Yinggehai	38.3096	78.9614	8.79838	33.7781	6.49696	1.39511	6.69044	0.916498	5.09166	0.957232	2.92261	0.407333	2.79023	0.407333	Shao et al., 2019
QW	Yinggehai	38.214	78.7703	8.87075	33.5394	6.52847	1.34556	6.54841	0.907009	5.20285	1.03658	3.05991	0.408653	2.7908	0.41862	Shao et al., 2019
QW	Yinggehai	40.5469	83.8276	9.33856	36.3665	6.82433	1.49656	7.18351	0.967778	5.53729	1.06755	3.14279	0.438992	3.00311	0.429015	Shao et al., 2019
QW	Yinggehai	38.8049	79.9259	9.07477	34.8615	6.53903	1.38767	6.60891	0.928442	5.27115	1.02827	3.07484	0.42928	2.76536	0.419296	Shao et al., 2019
QW	Yinggehai	39.8872	82.8051	9.27146	35.4509	6.76917	1.40567	6.87883	0.917177	5.18404	1.01687	2.8911	0.43865	2.82132	0.428681	Shao et al., 2019
QW	Yinggehai	38.9483	80.2246	8.97269	34.7617	6.43476	1.40885	6.64459	0.899267	5.08586	1.01917	2.97757	0.399674	2.78773	0.419658	Shao et al., 2019
QW	Yinggehai	39.0791	80.6942	8.99598	34.7958	6.57975	1.38784	6.65962	0.948522	5.11203	1.01841	2.93543	0.429331	2.81561	0.429331	Shao et al., 2019
QW	Yinggehai	37.2907	77.0081	8.65855	33.4358	6.23176	1.39815	6.49141	0.878838	5.03334	0.998679	2.97606	0.419445	2.69643	0.409458	Shao et al., 2019
QW	Yinggehai	38.9729	79.842	9.02214	34.1823	6.54704	1.41719	6.77659	0.928163	5.02006	0.988044	2.91423	0.41917	2.77451	0.40919	Shao et al., 2019
QW	Yinggehai	39.8219	81.0699	9.09531	34.6459	6.5921	1.41616	6.83145	0.967374	5.31557	1.02721	3.01182	0.40889	2.81236	0.40889	Shao et al., 2019
QW	Yinggehai	39.8456	81.9153	9.19744	35.2068	6.58248	1.41268	6.91311	0.931767	5.24996	1.03196	3.03576	0.420798	2.87545	0.430817	Shao et al., 2019
QW	Yinggehai	38.1287	78.3979	8.83201	34.4178	6.52149	1.39032	6.70153	0.940214	5.29121	1.04024	3.10071	0.420096	2.88066	0.430098	Shao et al., 2019
QW	Yinggehai	39.5989	81.3566	9.04517	34.9513	6.75639	1.42924	6.94629	0.919509	5.17724	1.00946	2.96842	0.409781	2.71855	0.419776	Shao et al., 2019
QW	Yinggehai	37.9125	78.3838	8.80594	33.4646	6.55697	1.38936	6.66692	0.919576	5.25757	0.989543	2.97863	0.429802	2.78871	0.429802	Shao et al., 2019
QW	Yinggehai	38.7757	80.2145	8.9105	34.6308	6.80802	1.41166	6.50767	0.921085	5.28623	1.03121	3.1437	0.430507	2.99353	0.420495	Shao et al., 2019
QW	Yinggehai	38.5198	79.3372	8.96064	34.1144	6.59312	1.40853	6.66304	0.92903	5.33443	1.01894	3.09677	0.419562	2.877	0.409572	Shao et al., 2019
QW	Yinggehai	37.4447	77.5862	8.6895	33.2698	6.35232	1.37833	6.68192	0.938865	5.09384	1.01877	3.00637	0.419493	2.8965	0.429481	Shao et al., 2019
QW	Yinggehai	36.8588	75.7953	8.53047	32.4238	6.28298	1.39844	6.69252	0.898996	5.21417	1.01886	3.06657	0.419531	2.8668	0.409542	Shao et al., 2019
QW	Yinggehai	37.3856	77.3291	8.70692	33.8848	6.5001	1.40434	6.51013	0.962978	5.26629	1.06329	3.17983	0.431334	2.8789	0.421303	Shao et al., 2019
QW	Yinggehai	39.3756	80.6381	9.07515	34.9828	6.70902	1.45762	6.85878	0.958432	5.42113	1.07824	3.10492	0.449265	2.89526	0.439281	Shao et al., 2019
QW	Yinggehai	38.8401	79.3537	8.86578	34.0087	6.61447	1.44443	6.71409	0.966271	5.30951	1.07585	3.09804	0.44827	2.95858	0.428347	Shao et al., 2019
QW	Yinggehai	40.0423	82.379	9.29731	35.6031	6.72359	1.46642	6.98296	0.957663	5.44671	1.05742	3.09245	0.428953	2.88297	0.428953	Shao et al., 2019
QW	Yinggehai	38.6444	79.877	8.94407	34.5871	6.52567	1.43905	6.83547	0.959364	5.39642	1.0593	3.11793	0.429715	2.89808	0.439708	Shao et al., 2019
QW	Yinggehai	39.3829	81.1313	9.10219	34.9915	6.59709	1.45715	6.77674	0.978086	5.45932	1.06791	3.24365	0.42916	2.9642	0.41918	Shao et al., 2019
QW	Yinggehai	38.9675	80.7926	9.06244	34.6111	6.68442	1.48876	6.90424	0.949208	5.47543	1.0791	3.18734	0.439633	2.98751	0.439633	Shao et al., 2019
QW	Yinggehai	37.1721	76.0333	8.56587	32.9541	6.04708	1.26939	6.29696	0.859586	4.88764	0.939547	2.84863	0.389812	2.6887	0.389812	Shao et al., 2019
QW	Yinggehai	40.0024	82.0335	9.23364	35.7454	6.85528	1.46899	6.87526	0.979325	5.54618	1.10924	3.16782	0.44969	3.05789	0.44969	Shao et al., 2019
QW	Yinggehai	39.1575	79.7848	8.92942	34.5978	6.55957	1.4799	7.00955	0.939939	5.26966	1.04993	3.0798	0.419973	2.91981	0.409973	Shao et al., 2019
QW	Yinggehai	39.7471	81.6344	9.18773	35.6062	6.70913	1.47322	6.96794	0.965558	5.37527	1.08501	3.1953	0.437985	3.00617	0.418076	Shao et al., 2019
QW	Yinggehai	40.1998	82.8909	9.28458	36.0278	6.84338	1.52075	7.07349	0.970479	5.24259	1.07053	3.12154	0.430212	2.92144	0.430212	Shao et al., 2019
QW	Yinggehai	40.5305	83.7463	9.33399	36.3576	6.79834	1.47747	6.92811	0.968339	5.56046	1.07815	3.24443	0.439246	2.96491	0.449229	Shao et al., 2019
QW	Yinggehai	41.9374	86.5489	9.60878	37.1779	7.03447	1.47674	7.25398	0.987819	5.42801	1.04769	3.1231	0.429053	2.90359	0.429053	Shao et al., 2019
QW	Yinggehai	40.0116	83.4985	9.29089	35.8192	6.72171	1.44392	7.01049	0.955976	5.30766	1.05556	3.1368	0.428198	2.97747	0.41824	Shao et al., 2019
QW	Yinggehai	41.277	85.4162	9.61369	37.0286	7.03076	1.49591	7.19032	1.00724	5.5548	1.12692	3.29099	0.47869	3.10151	0.458744	Shao et al., 2019
QW	Yinggehai	40.2321	82.8925	9.31354	35.975	6.69535	1.45899	6.82526	0.929355	5.08647	1.0093	2.98793	0.419709	2.76808	0.409716	Shao et al., 2019
QW	Yinggehai	40.0327	83.0719	9.21911	35.9875	6.93181	1.49823	6.93181	0.958868	5.48352	1.07873	3.08636	0.439481	2.88659	0.429493	Shao et al., 2019
QW	Yinggehai	39.9666	82.4611	9.27225	35.1506	6.61447	1.45878	6.65444	0.899248	5.2656	1.04912	3.1074	0.429641	2.87759	0.409658	Shao et al., 2019
QW	Yinggehai	41.2802	85.0644	9.46711	36.3222	6.67387	1.54626	7.05295	0.947709	5.24731	0.997588	3.0626	0.409011	2.86308	0.428963	Shao et al., 2019
QW	Yinggehai	39.1177	80.6916	9.03562	34.7347	6.45972	1.41774	6.74926	0.938506	5.23167	1.01838	2.93533	0.409349	2.83549	0.409349	Shao et al., 2019
QW	Yinggehai	40.0958	82.7955	9.24828	35.4168	6.70425	1.48651	6.75414	0.937797	5.43723	1.06749	3.13264	0.428992	2.93311	0.428992	Shao et al., 2019
QW	Yinggehai	39.7631	81.9116	9.26209	35.7708	6.73697	1.46716	7.00645	0.948166	5.33967	1.05795	3.104	0.42917	2.96427	0.42917	Shao et al., 2019
QW	Yinggehai	38.7085	79.5258	8.88506	34.5608	6.4764	1.40922	6.56635	0.919489	5.17712	0.999444	3.0583	0.419767	2.88839	0.409772	Shao et al., 2019
QW	Yinggehai	39.9691	81.88	9.17897	35.5547	6.70655	1.41138	6.74659	0.9209	5.2151	1.05103	3.10303	0.420411	2.90284	0.430421	Shao et al., 2019
QW	Yinggehai	44.3144	91.2496	10.3636	39.9536	7.41654	1.6747	7.34042	1.04397	5.93759	1.17447	3.50165	0.467612	3.24066	0.478487	Shao et al., 2019
QW	Yinggehai	41.2001	84.9138	9.48382	37.064	6.90006	1.49218	7.01022	0.991445	5.50803	1.08158	3.26476	0.440642	2.97434	0.440642	Shao et al., 2019
QW	Yinggehai	39.9019	81.6435	9.14815	35.6228	6.98859	1.41971	6.84862	0.959806	5.40891	1.04979	3.04938	0.429913	2.84942	0.429913	Shao et al., 2019
QW	Yinggehai	39.6772	81.9695	9.29294	35.974	6.81748	1.47729	6.89734	0.938277	5.32023	1.03809	3.00448	0.429212	2.91465	0.409249	Shao et al., 2019
QW	Yinggehai	41.3196	84.2296	9.50221	36.2484	6.78157	1.46034	7.18167	1.00023	5.62131	1.10026	3.28076	0.440102	3.13073	0.450105	Shao et al., 2019
QW	Yinggehai	40.8604	84.8117	9.42242	36.7125	6.81006	1.47568	7.11916	0.957198	5.5338	1.09679	3.22057	0.448686	2.96133	0.438716	Shao et al., 2019
QW	Yinggehai	39.3182	82.4576	9.30828	35.8164	6.80412	1.44662	6.95377	0.967742	5.54706	1.09744	3.23246	0.458929	3.01297	0.448952	Shao et al., 2019
QW	Yinggehai	40.4063	82.8828	9.28144	35.9156	6.74104	1.49023	6.93107	0.980152	5.45084	1.10017	3.19049	0.460071	2.89045	0.430067	Shao et al., 2019
QW	Yinggehai	39.5386	81.7251	9.14274	35.7916	6.64472	1.44885	6.71467	0.91927	5.19587	1.02918	3.00761	0.419667	2.79778	0.399683	Shao et al., 2019
QW	Yinggehai	41.0007	84.1268	9.47936	36.1712	6.80518	1.50672	7.19433	0.97787	5.46809	1.07765	3.18307	0.439044	3.02342	0.439044	Shao et al., 2019
QW	Yinggehai	39.9482	82.563	9.10238	35.8181	6.70649	1.45357	7.08743	0.952342	5.34314	1.01249	3.06754	0.421035	2.79688	0.411011	Shao et al., 2019
QW	Yinggehai	39.9506	81.8189	9.22859	35.0167	6.58187	1.48816	7.03131	0.93884	5.48322	1.05869	3.11615	0.429469	2.90641	0.419482	Shao et al., 2019
QW	Yinggehai	40.2714	84.0503	9.21346	35.8645	6.77519	1.43898	7.02501	0.969312	5.43614	1.08923	3.15776	0.429695	2.94791	0.439688	Shao et al., 2019
QW	Yinggehai	39.2843	81.3335	8.93097	34.8785	6.49435	1.46197	6.79271	0.934868	5.16166	1.00449	2.98362	0.417707	2.78471	0.397816	Shao et al., 2019
QW	Yinggehai	41.0147	84.3996	9.47055	36.5457	7.04809	1.48271	7.28825	0.97107	5.37743	1.0546	3.1116	0.438548	2.88189	0.417665	Shao et al., 2019
QW	Yinggehai	40.6726	84.4646	9.47798	36.2974	6.78707	1.43515	6.94653	0.9767	5.33199	1.04646	3.06963	0.438519	2.92013	0.428552	Shao et al., 2019
QW	Yinggehai	41.1281	84.821	9.44119	36.0981	6.73658	1.47706	7.11583	0.968072	5.22958	1.03793	3.10382	0.429145	2.87427	0.429145	Shao et al., 2019
QW	Yinggehai	41.0422	84.7933	9.43592	36.4542	6.90701	1.44937	7.19689	1.00956	5.43765	1.11952	3.17863	0.429814	3.01869	0.449805	Shao et al., 2019
QW	Yinggehai	40.065	83.2875	9.4217	35.9867	6.84111	1.44716	7.09411	0.941158	5.26239	1.04236	3.036	0.425039	2.84372	0.404799	Shao et al., 2019
QW	Yinggehai	39.9073	82.9728	9.3047	36.1294	6.83611	1.42919	6.86609	0.94946	5.34696	1.03941	3.04827	0.429755	2.92833	0.429755	Shao et al., 2019
QW	Yinggehai	42.3474	87.9584	9.75091	37.8123	7.11796	1.53171	7.15801	0.971086	5.52618	1.09122	3.16354	0.460515	2.96332	0.450504	Shao et al., 2019
QW	Yinggehai	41.1968	85.9224	9.50694	36.9281	6.99775	1.45953	7.04773	0.959692	5.2883	1.01967	3.06901	0.429862	2.96905	0.429862	Shao et al., 2019
QW	Yinggehai	40.8939	84.594	9.36716	35.7809	6.97044	1.48796	7.07031	0.998631	5.52243	1.06854	3.07578	0.439398	2.92599	0.439398	Shao et al., 2019
QW	Yinggehai	40.3688	84.1827	9.22344	35.7621	7.03025	1.46213	7.09033	0.98143	5.50803	1.08158	3.18464	0.450657	2.99436	0.440642	Shao et al., 2019
QW	Yinggehai	40.0652	83.025	9.35254	35.4039	6.77735	1.48722	7.07679	0.978174	5.52968	1.05802	3.14413	0.43918	2.96447	0.429199	Shao et al., 2019
QW	Yinggehai	39.9937	83.6123	9.26794	35.7765	6.81791	1.39571	6.90828	0.963946	5.46236	1.09448	3.15291	0.431767	2.94204	0.431767	Shao et al., 2019
QW	Yinggehai	39.8503	82.6284	9.24311	35.4736	6.74497	1.44892	7.26459	0.959285	5.44594	1.0792	3.10768	0.449665	2.99777	0.419687	Shao et al., 2019
QW	Yinggehai	35.5135	72.9695	8.14868	31.9372	5.87741	1.23525	6.08661	0.836784	4.80155	0.916478	2.70959	0.388507	2.57012	0.388507	Shao et al., 2019
QW	Yinggehai	38.4518	79.4876	8.98938	34.6505	6.68466	1.35689	6.65473	0.927871	5.27789	1.01767	3.02306	0.429016	2.86343	0.429016	Shao et al., 2019
QW	Yinggehai	38.8629	81.2678	9.06966	34.9516	6.39566	1.36693	6.8247	0.937897	5.2183	1.00774	2.98331	0.399105	2.74385	0.409083	Shao et al., 2019
QW	Yinggehai	37.8473	78.7812	8.82006	33.6421	6.39279	1.39842	6.71243	0.898987	4.99437	1.00886	2.98663	0.429516	2.8368	0.419527	Shao et al., 2019
QW	Yinggehai	37.2735	77.7231	8.7391	33.3884	6.34209	1.34832	6.412	0.898879	5.01375	0.968792	2.8864	0.409489	2.68665	0.399502	Shao et al., 2019
QW	Yinggehai	38.5857	80.2905	9.03853	34.5397	6.8362	1.435	6.70665	0.916808	5.1421	1.0065	2.87997	0.398612	2.82018	0.418543	Shao et al., 2019
QW	Yinggehai	37.6435	78.4248	8.82379	33.8562	6.56538	1.38902	6.49543	0.919353	5.08642	0.999297	2.9879	0.399719	2.82801	0.409712	Shao et al., 2019
QW	Yinggehai	38.0542	77.4986	8.77097	33.4337	6.3207	1.39015	6.41071	0.890099	5.07056	1.02011	2.97033	0.420047	2.82031	0.420047	Shao et al., 2019
QW	Yinggehai	38.1115	79.2144	8.94453	34.8109	6.43168	1.41597	6.70092	0.947302	5.25503	1.03705	3.00145	0.428779	2.87182	0.43875	Shao et al., 2019
QW	Yinggehai	38.5642	80.4154	9.03162	34.7477	6.50396	1.42867	6.79369	0.909156	5.24513	1.04903	2.97724	0.40962	2.76743	0.399629	Shao et al., 2019
QW	Yinggehai	38.8368	80.5856	9.06625	34.5938	6.70462	1.41097	6.94479	0.970669	5.41373	1.04072	3.14217	0.440304	2.84196	0.42029	Shao et al., 2019
QW	Yinggehai	38.179	78.7937	8.84062	34.4704	6.44503	1.42332	6.76578	0.952221	5.34246	1.0725	3.10725	0.431005	2.93685	0.441028	Shao et al., 2019
QW	Yinggehai	38.1618	79.2499	8.83884	34.2967	6.45185	1.35828	6.7315	0.908852	5.20343	1.01871	2.90633	0.399495	2.85639	0.409483	Shao et al., 2019
QW	Yinggehai	37.9531	78.765	8.93603	33.755	6.64704	1.45935	6.58707	0.949578	5.30764	1.06952	3.07863	0.429809	2.95868	0.429809	Shao et al., 2019
QW	Yinggehai	39.7564	83.284	9.27816	35.3268	6.72417	1.42664	6.90375	0.957746	5.33744	1.07746	3.12265	0.419014	2.9331	0.448943	Shao et al., 2019
QW	Yinggehai	38.0676	78.0381	8.74323	33.3104	6.44976	1.39211	6.70014	0.911379	5.19786	1.09165	3.13474	0.420636	2.89438	0.430652	Shao et al., 2019
QW	Yinggehai	38.2207	78.2087	8.77638	33.518	6.37012	1.37786	6.65967	0.90859	5.21191	1.05836	2.99535	0.439318	2.91548	0.419349	Shao et al., 2019
QW	Yinggehai	39.6345	81.7325	9.17559	34.9271	6.69219	1.42621	6.86174	0.937505	5.10641	1.01729	2.90228	0.428859	2.7826	0.418885	Shao et al., 2019
QW	Yinggehai	40.0983	83.3877	9.29411	36.3188	6.97058	1.48586	7.25978	0.967306	5.44483	1.06703	3.16119	0.438778	3.01161	0.418833	Shao et al., 2019
QW	Yinggehai	38.1202	79.2779	8.92301	34.533	6.41498	1.38891	6.66478	0.899296	5.106	1.0192	2.89773	0.409679	2.75784	0.399687	Shao et al., 2019
QW	Yinggehai	38.8989	81.3313	9.1333	34.7964	6.66781	1.43737	6.85746	0.928303	5.19051	1.02812	3.0644	0.409252	2.91467	0.429215	Shao et al., 2019
QW	Yinggehai	39.806	82.5036	9.21361	35.3886	6.85038	1.43589	7.01989	0.937315	5.38457	1.05697	3.05126	0.428772	2.88174	0.428772	Shao et al., 2019
QW	Yinggehai	39.6483	82.5191	9.29849	35.7673	6.78431	1.45663	7.03373	0.977738	5.3177	1.08748	3.16268	0.429008	2.9831	0.438985	Shao et al., 2019
QW	Yinggehai	40.2282	84.0761	9.36518	36.6084	6.89855	1.51407	7.32971	0.982642	5.49477	1.09294	3.21865	0.431159	2.90782	0.431159	Shao et al., 2019
QW	Yinggehai	40.4961	83.7013	9.15686	36.0876	6.73769	1.39952	6.9976	0.929681	5.32817	1.00965	2.929	0.409859	2.81903	0.409859	Shao et al., 2019
QW	Yinggehai	40.0768	84.0137	9.31601	36.0173	6.88228	1.50612	7.03189	0.937586	5.35621	1.06725	3.05214	0.428896	2.82273	0.428896	Shao et al., 2019
QW	Yinggehai	39.5517	83.4958	9.24507	35.3794	6.85376	1.4608	6.85376	0.960527	5.39296	1.04057	3.17174	0.440242	2.82155	0.440242	Shao et al., 2019
QW	Yinggehai	39.0284	81.5466	9.08962	34.6886	6.69972	1.56993	6.77972	0.939961	5.40977	1.10995	3.09987	0.439982	2.97988	0.439982	Shao et al., 2019
QW	Yinggehai	41.2729	87.2039	9.69599	37.4945	7.06708	1.49938	7.26699	1.01958	5.60768	1.12953	3.29864	0.449814	3.09872	0.439818	Shao et al., 2019
QW	Yinggehai	38.8537	81.0551	9.05387	35.1462	6.6355	1.38906	6.69546	0.939364	5.19648	1.01931	3.00796	0.439702	2.81809	0.419716	Shao et al., 2019
QW	Yinggehai	39.6362	82.0487	9.04772	34.8228	6.52115	1.47799	6.92061	0.92874	5.11306	1.0286	2.946	0.429417	2.74627	0.409444	Shao et al., 2019
QW	Yinggehai	37.5509	77.6285	8.55881	33.3564	6.28179	1.32826	6.61136	0.898825	5.11332	1.00868	2.99608	0.419452	2.87624	0.419452	Shao et al., 2019
QW	Yinggehai	39.4084	80.6934	8.9138	35.0663	6.63794	1.40744	6.95736	0.948277	5.2305	1.03811	3.03449	0.42922	2.88476	0.42922	Shao et al., 2019
QW	Yinggehai	36.8511	76.3016	8.57793	32.5121	6.16851	1.31968	6.24849	0.879788	4.9488	0.969766	2.8793	0.409901	2.71934	0.419899	Shao et al., 2019
QW	Yinggehai	39.0958	81.0205	9.01445	34.8127	6.56411	1.3945	6.95258	0.966189	5.41863	1.0658	3.08782	0.458193	2.95833	0.448232	Shao et al., 2019
QW	Yinggehai	37.8474	78.828	8.74092	33.8162	6.47587	1.33708	6.65547	0.908018	5.039	1.0078	2.86375	0.379172	2.74401	0.389151	Shao et al., 2019
QW	Yinggehai	39.1938	81.3512	9.00022	35.2226	6.62544	1.42686	6.825	0.937938	5.3682	1.0477	3.08322	0.429057	3.0034	0.439035	Shao et al., 2019
QW	Yinggehai	38.3991	80.9625	8.94912	34.7755	6.46659	1.43146	6.89703	0.930949	5.20531	1.04106	2.98304	0.420429	2.87293	0.410418	Shao et al., 2019
QW	Yinggehai	37.8401	79.8624	8.8237	34.4963	6.49799	1.41738	6.88727	0.928285	5.29022	1.03808	3.06434	0.429207	2.88467	0.429207	Shao et al., 2019
QW	Yinggehai	37.9142	79.003	8.78476	34.4003	6.66843	1.36763	6.6884	0.938372	5.03127	1.02822	2.97484	0.40929	2.75522	0.419273	Shao et al., 2019
QW	Yinggehai	37.4608	77.7121	8.60035	33.5244	6.16873	1.35533	6.55739	0.886942	4.86323	0.976633	2.8701	0.38866	2.78041	0.418557	Shao et al., 2019
QW	Yinggehai	36.9068	77.2745	8.5972	32.9141	6.15949	1.36432	6.4805	0.872761	5.12622	0.993142	2.99949	0.411301	2.76876	0.411301	Shao et al., 2019
QW	Yinggehai	36.4073	76.2262	8.434	32.3354	6.1129	1.29061	6.28298	0.840399	4.78227	0.890423	2.55121	0.380181	2.50119	0.360171	Shao et al., 2019
QW	Yinggehai	37.6709	78.3196	8.6833	33.704	6.2252	1.45887	6.68484	0.899306	5.16602	1.01921	2.93773	0.419676	2.95772	0.419676	Shao et al., 2019
QW	Yinggehai	38.4651	80.3071	8.88194	34.2989	6.57403	1.41871	6.96368	0.949138	5.22526	1.06903	2.95732	0.42961	2.85741	0.409628	Shao et al., 2019
QW	Yinggehai	39.0024	80.0098	8.91768	34.0947	6.44387	1.38653	6.76307	0.907728	5.19699	1.0374	3.07231	0.438902	2.98254	0.448877	Shao et al., 2019
QW	Yinggehai	39.5496	81.428	9.16528	34.6421	6.61659	1.37929	6.85647	0.939516	5.39722	1.05945	3.15837	0.439773	3.14838	0.459763	Shao et al., 2019
QW	Yinggehai	41.1525	86.1708	9.58455	37.1965	7.29107	1.57239	7.44129	1.04158	5.84888	1.14173	3.295	0.470714	3.15479	0.460699	Shao et al., 2019
QW	Yinggehai	37.8819	78.0544	8.79275	34.2207	6.54205	1.48046	6.67209	0.900282	5.20163	1.05033	3.04095	0.430135	2.92091	0.420132	Shao et al., 2019
QW	Yinggehai	41.846	87.002	9.72762	37.7262	7.16666	1.58922	7.51082	1.02236	5.9216	1.16408	3.43149	0.485875	3.32015	0.485875	Shao et al., 2019
QW	Yinggehai	40.1794	83.7311	9.36886	36.5276	6.84456	1.48665	7.094	0.967816	5.38784	1.07757	3.12295	0.419055	3.05311	0.43901	Shao et al., 2019
QW	Yinggehai	38.9986	81.1216	9.01351	35.1457	6.68776	2.186	7.09702	0.938283	5.38016	1.06805	3.13427	0.449178	2.95459	0.429215	Shao et al., 2019
QW	Yinggehai	41.3317	85.3674	9.77459	37.2055	7.15067	1.62242	7.42108	1.02152	5.75859	1.1417	3.32496	0.470703	3.19477	0.470703	Shao et al., 2019
QW	Yinggehai	39.3795	81.0449	9.12367	34.7777	6.46842	2.53546	7.00745	0.918356	5.13081	1.05811	3.02459	0.429232	2.97467	0.439214	Shao et al., 2019
QW	Yinggehai	39.2179	80.8732	9.08025	35.392	6.67284	2.34748	7.2622	0.95897	5.34426	1.05886	3.11665	0.439528	3.01676	0.449517	Shao et al., 2019
QW	Yinggehai	37.3012	75.9528	8.60259	33.0699	6.35191	2.71081	6.9821	0.950286	5.07152	1.0103	3.02091	0.440132	2.85086	0.430129	Shao et al., 2019
QW	Yinggehai	38.9932	80.3166	8.94074	34.8629	6.71055	3.10026	7.2706	0.940078	5.12042	1.05009	2.96024	0.420035	2.77023	0.430036	Shao et al., 2019
QW	Yinggehai	39.9894	82.6182	9.30754	35.8905	6.77821	1.56959	7.01815	0.979741	5.52854	1.07971	3.21915	0.459879	3.0392	0.459879	Shao et al., 2019
QW	Yinggehai	42.4169	88.6355	9.98808	38.2062	7.2441	2.19518	7.72305	1.02774	5.71745	1.10757	3.2828	0.458993	3.07326	0.449015	Shao et al., 2019
QW	Yinggehai	39.5187	82.2352	9.15495	35.4144	6.72426	3.09814	7.25224	0.916492	5.22998	1.06592	3.09814	0.438322	2.91883	0.438322	Shao et al., 2019
QW	Yinggehai	39.5661	82.4726	9.14368	35.6075	6.66083	2.54268	7.26908	0.957245	5.44433	1.05696	3.13099	0.45868	3.06119	0.448708	Shao et al., 2019
QW	Yinggehai	40.6943	84.1928	9.3603	35.6849	6.76576	3.82195	7.35452	0.948004	5.30882	1.03782	2.9937	0.419118	2.84401	0.429097	Shao et al., 2019
QW	Yinggehai	35.2974	73.4374	8.09875	30.9987	5.97433	2.38375	6.35333	0.817855	4.59794	0.927567	2.66301	0.359058	2.51341	0.369032	Shao et al., 2019
QW	Yinggehai	34.946	73.8303	8.02611	30.9977	5.92237	2.69199	6.39098	0.817567	4.75585	0.92724	2.74184	0.368902	2.61223	0.378872	Shao et al., 2019
QW	Yinggehai	35.9463	74.7504	8.24663	31.6291	6.00126	2.26578	6.30744	0.826704	4.63362	0.908354	2.6332	0.37763	2.55155	0.367424	Shao et al., 2019
QW	Yinggehai	35.1046	71.3993	8.02105	30.594	5.83076	2.16028	6.1508	0.830108	4.65061	0.930121	2.73036	0.38005	2.60034	0.400052	Shao et al., 2019
QW	Yinggehai	35.8657	74.175	8.19844	31.4074	6.10395	2.45355	6.36327	0.837797	4.69765	0.937535	2.76274	0.379003	2.70289	0.388977	Shao et al., 2019
QW	Yinggehai	37.6205	77.3521	8.55374	32.3628	6.24353	2.31021	6.61197	0.886243	4.76978	0.985821	2.90767	0.398311	2.70852	0.388354	Shao et al., 2019
QW	Yinggehai	35.8205	75.311	8.26011	31.6304	6.02008	2.60004	6.40009	0.820011	4.64006	0.940013	2.71004	0.390005	2.63004	0.380005	Shao et al., 2019
QW	Yinggehai	34.0042	71.4607	7.90239	30.4821	5.86692	2.32482	6.2361	0.808199	4.63966	0.917954	2.56428	0.369177	2.57426	0.369177	Shao et al., 2019
QW	Yinggehai	30.3736	63.7527	7.0093	26.9489	5.06227	1.74733	5.49162	0.738872	4.28346	0.848704	2.39634	0.349467	2.31646	0.349467	Shao et al., 2019
QW	Yinggehai	31.9556	64.7202	7.18226	28.0398	5.26433	2.16766	5.86368	0.759182	4.20547	0.849085	2.49731	0.339634	2.37744	0.349623	Shao et al., 2019
QW	Yinggehai	34.757	71.2673	7.94958	30.304	5.79782	2.36097	6.3258	0.84676	4.72193	0.946379	2.68971	0.378552	2.61998	0.388513	Shao et al., 2019
QW	Yinggehai	34.9853	72.0654	7.99064	30.7954	5.91567	2.02509	6.13514	0.808043	4.66869	0.927753	2.74335	0.379082	2.53386	0.389058	Shao et al., 2019
QW	Yinggehai	35.1681	72.8033	8.02045	30.8533	5.93293	1.86778	6.11272	0.819025	4.6145	0.928894	2.77669	0.36956	2.65684	0.399524	Shao et al., 2019
QW	Yinggehai	37.0821	77.0904	8.59889	32.9774	6.192	2.43685	6.44168	0.868877	4.92364	0.948774	2.76643	0.389497	2.66655	0.409471	Shao et al., 2019
QW	Yinggehai	35.4538	74.2741	8.15167	31.0683	5.94393	2.04791	6.28358	0.829153	4.78511	0.939041	2.71722	0.369622	2.58736	0.389602	Shao et al., 2019
QW	Yinggehai	35.2154	72.9897	8.07664	30.5173	6.08747	3.99834	6.61725	0.819659	4.63807	0.919618	2.60892	0.369846	2.55894	0.389838	Shao et al., 2019
QW	Yinggehai	37.3622	77.9002	8.6689	33.4671	6.22203	2.36697	6.61153	0.888862	4.99361	0.998721	2.97619	0.409476	2.82638	0.409476	Shao et al., 2019
QW	Yinggehai	37.3997	77.4494	8.63993	32.9297	6.42995	2.35998	6.65995	0.869993	4.93996	0.979992	2.87998	0.399997	2.76998	0.399997	Shao et al., 2019
QW	Yinggehai	36.5742	76.3615	8.41788	32.02	6.14575	3.07288	6.80637	0.880824	5.01469	0.990927	2.91273	0.410384	2.75258	0.400375	Shao et al., 2019
QW	Yinggehai	39.2156	80.6493	8.92217	34.1201	6.41437	2.59772	6.89395	0.909203	5.07555	1.00911	2.93742	0.409641	2.79755	0.419632	Shao et al., 2019
QW	Yinggehai	38.7875	80.7574	8.92871	34.368	6.66411	2.52398	6.8337	0.917811	5.20758	1.02755	3.01282	0.419001	2.8532	0.419001	Shao et al., 2019
QW	Yinggehai	39.4969	82.2895	9.08779	34.7333	6.5512	2.44671	7.08049	0.958712	5.3628	1.08854	3.17573	0.43941	3.02594	0.449396	Shao et al., 2019
QW	Yinggehai	39.3949	81.2402	8.97467	34.6934	6.59404	2.30094	6.81318	0.916393	5.08	0.996079	2.91851	0.398432	2.7691	0.408392	Shao et al., 2019
QW	Yinggehai	38.2086	80.3516	8.87483	33.9156	6.50423	2.15147	6.7632	0.916369	5.04003	0.996053	2.90847	0.408382	2.80887	0.428303	Shao et al., 2019
QW	Yinggehai	36.0932	74.5672	8.38306	31.7716	5.98218	2.64096	6.48237	0.870318	4.83176	0.960351	2.85104	0.390142	2.67097	0.400146	Shao et al., 2019
QW	Yinggehai	38.8257	80.5781	8.96977	34.4707	6.48261	3.44607	7.21178	0.918952	5.09419	1.00885	2.91667	0.409533	2.81679	0.419522	Shao et al., 2019
QW	Yinggehai	37.9808	78.8187	8.74098	33.4155	6.40339	2.33759	6.87291	0.879093	5.00484	0.98898	2.83707	0.399588	2.73718	0.419567	Shao et al., 2019
QW	Yinggehai	37.6127	77.8548	8.57832	32.7136	6.32876	5.65889	7.44855	0.859832	4.76907	0.949815	2.74946	0.399922	2.67948	0.379926	Shao et al., 2019
QW	Yinggehai	38.6628	80.0322	8.85918	33.8187	6.45212	3.62557	7.17124	0.90889	5.11375	1.00877	2.93641	0.419488	2.81656	0.419488	Shao et al., 2019
QW	Yinggehai	38.5624	80.1219	8.82141	33.8071	6.40376	2.24781	6.83334	0.909114	5.04508	1.00902	2.92715	0.409601	2.75731	0.419591	Shao et al., 2019
QW	Yinggehai	37.726	78.9614	8.74358	33.2695	6.4206	2.65199	6.78949	0.917229	5.04476	1.00696	2.93114	0.418735	2.7816	0.418735	Shao et al., 2019
QW	Yinggehai	38.1097	78.7128	8.7769	33.422	6.50288	2.25407	6.7622	0.907611	5.08661	1.00735	2.98215	0.418897	2.85249	0.408924	Shao et al., 2019
QW	Yinggehai	38.2893	80.3345	8.94049	34.3535	6.42317	1.63826	6.64293	0.889054	5.20446	1.02891	3.02678	0.429543	2.89692	0.429543	Shao et al., 2019
QW	Yinggehai	36.9101	76.3601	8.54002	32.6801	6.28001	1.46	6.39001	0.870002	4.96001	1	2.90001	0.400001	2.71	0.410001	Shao et al., 2019
QW	Yinggehai	37.0738	78.0669	8.60446	32.9059	6.25689	2.23816	6.64484	0.885315	4.98363	0.994736	2.90463	0.407842	2.75542	0.407842	Shao et al., 2019
QW	Yinggehai	37.3583	76.1858	8.46508	32.791	6.38629	2.77839	6.87601	0.889483	4.9971	1.00941	2.90831	0.399768	2.78838	0.409762	Shao et al., 2019
QW	Yinggehai	38.9364	81.8243	9.06055	34.5658	6.58586	2.05559	6.8952	0.918029	5.09905	0.977901	2.87383	0.409122	2.73413	0.409122	Shao et al., 2019
QW	Yinggehai	39.1139	80.7629	9.00249	34.5728	6.53729	2.28556	7.17604	0.948156	5.21985	1.04796	2.95425	0.419185	2.79457	0.409204	Shao et al., 2019
QW	Yinggehai	37.9639	77.1448	8.62817	32.8868	6.38385	2.65329	6.76289	0.897729	4.92753	0.957577	2.85278	0.408965	2.77298	0.408965	Shao et al., 2019
QW	Yinggehai	34.9192	72.2408	7.9747	30.7026	5.8315	2.08339	6.29005	0.847312	4.73498	0.937028	2.73134	0.388767	2.59178	0.388767	Shao et al., 2019
QW	Yinggehai	39.0468	80.9834	8.97926	34.3072	6.52946	2.4698	6.95943	0.929924	5.27957	1.01992	3.03975	0.429965	2.89976	0.429965	Shao et al., 2019
QW	Yinggehai	37.8432	78.0016	8.66241	33.1527	6.38703	2.28536	6.6964	0.898176	5.03977	0.987994	2.91408	0.39919	2.70451	0.409169	Shao et al., 2019
QW	Yinggehai	37.7361	77.5787	8.59545	33.1439	6.34926	2.59561	6.78851	0.878513	4.83182	0.978344	2.79527	0.389341	2.7154	0.399324	Shao et al., 2019
QW	Yinggehai	37.8167	77.8014	8.59242	33.1408	6.33441	2.08816	6.51426	0.899207	5.05554	1.0191	2.92742	0.399648	2.80752	0.41963	Shao et al., 2019
QW	Yinggehai	37.0313	76.642	8.498	32.6123	6.17855	2.35945	6.62844	0.8498	4.83886	0.949777	2.74935	0.389908	2.65937	0.389908	Shao et al., 2019
QW	Yinggehai	37.8614	77.8163	8.63296	33.0565	6.35011	1.96385	6.43983	0.877253	4.84483	0.966972	2.80123	0.398751	2.71151	0.398751	Shao et al., 2019
QW	Yinggehai	38.1657	78.7863	8.84755	33.787	6.34258	2.31459	6.71331	0.921828	5.20031	1.00199	2.9759	0.410815	2.90576	0.420835	Shao et al., 2019
QW	Yinggehai	36.6821	76.1697	8.43668	32.5686	6.32002	2.26642	6.66947	0.888597	5.06201	0.988439	2.9154	0.409354	2.74567	0.399369	Shao et al., 2019
QW	Yinggehai	38.9953	80.4673	8.96421	33.9717	6.53766	1.80487	6.83847	0.912464	5.16395	1.01274	2.9981	0.41111	2.83766	0.41111	Shao et al., 2019
QW	Yinggehai	37.7328	77.9891	8.70757	32.995	6.46335	2.04473	6.67281	0.877739	4.98715	0.987456	2.81275	0.408947	2.80278	0.408947	Shao et al., 2019
QW	Yinggehai	39.1716	80.0902	8.86453	33.9408	6.5885	3.94312	7.1076	0.92838	5.21091	1.03819	2.99477	0.409286	2.81509	0.419268	Shao et al., 2019
QW	Yinggehai	40.0712	82.4913	9.14571	35.1435	6.69686	2.96861	6.93674	0.929564	5.16757	1.01952	2.9886	0.419803	2.81868	0.409808	Shao et al., 2019
QW	Yinggehai	39.0754	80.0856	8.90616	34.4378	6.44275	2.02458	6.73198	0.917544	5.03652	1.0073	2.96207	0.408905	2.7626	0.408905	Shao et al., 2019
QW	Yinggehai	38.4613	79.8441	8.84489	33.7286	6.5136	2.70149	6.94384	0.920509	5.16285	1.01056	3.01166	0.420232	2.76153	0.410227	Shao et al., 2019
QW	Yinggehai	38.1778	78.4382	8.74094	33.4519	6.41803	3.60451	7.05883	0.91114	5.07635	1.02128	2.94368	0.410514	2.82353	0.420526	Shao et al., 2019
QW	Yinggehai	39.4921	81.7723	9.15354	35.395	6.69528	1.66882	6.95509	0.94933	5.31625	1.04926	3.16776	0.43969	3.00788	0.43969	Shao et al., 2019
QW	Yinggehai	40.9151	84.7948	9.44502	36.1074	6.81083	1.95311	7.07124	0.971545	5.38857	1.06169	3.08491	0.440701	2.90462	0.440701	Shao et al., 2019
QW	Yinggehai	38.7405	79.8117	8.93243	34.3994	6.68182	2.16059	6.87187	0.92025	5.27143	1.03028	3.02082	0.430117	2.83077	0.430117	Shao et al., 2019
QW	Yinggehai	39.2204	80.9496	9.06547	34.5727	6.65668	1.75912	6.8166	0.919541	5.21739	1.01949	3.05847	0.429785	2.82859	0.429785	Shao et al., 2019
QW	Yinggehai	39.5199	82.1771	9.19276	35.048	6.78252	2.21104	6.98172	0.966086	5.43797	1.05572	3.14725	0.438225	2.97794	0.448184	Shao et al., 2019
QW	Yinggehai	39.4731	82.3445	9.12835	35.1681	6.8064	1.91337	6.90606	0.946718	5.30162	1.04637	3.08929	0.428514	2.86008	0.428514	Shao et al., 2019
QW	Yinggehai	39.9161	83.4792	9.24216	35.5398	6.86417	2.04826	7.08399	0.959186	5.37544	1.04911	3.03742	0.439627	2.91752	0.429635	Shao et al., 2019
QW	Yinggehai	40.8226	84.6273	9.4252	36.1848	6.93176	1.86509	7.0315	0.977428	5.37586	1.04724	3.05197	0.428872	2.90236	0.438845	Shao et al., 2019
QW	Yinggehai	39.5671	82.7983	9.16542	34.8246	6.67938	2.61584	6.93896	0.928523	5.21171	1.01838	2.99524	0.419333	2.84547	0.419333	Shao et al., 2019
QW	Yinggehai	38.4311	79.7563	8.94165	34.3894	6.5765	1.73644	6.64636	0.928095	5.08956	1.00793	3.04375	0.40916	2.78429	0.429119	Shao et al., 2019
QW	Yinggehai	38.2971	79.6455	8.87395	33.9551	6.59294	3.20143	7.05314	0.900401	5.02224	0.990441	2.88128	0.410183	2.73122	0.410183	Shao et al., 2019
QW	Yinggehai	37.6345	78.6604	8.7877	33.4352	6.48355	2.3241	6.79276	0.917671	5.08709	1.00744	2.95251	0.408962	2.79291	0.418937	Shao et al., 2019
QW	Yinggehai	40.763	84.472	9.43682	36.499	7.11007	2.5764	7.30979	0.988619	5.4424	1.09847	3.14561	0.439386	2.94588	0.439386	Shao et al., 2019
QW	Yinggehai	39.1726	80.5959	9.08292	34.8612	6.56211	1.95063	6.87221	0.930299	5.21167	1.02033	2.98096	0.420135	2.83091	0.430138	Shao et al., 2019
QW	Yinggehai	39.2817	81.287	9.0419	34.4854	6.54862	2.03267	6.65876	0.921212	5.1668	1.02134	3.02398	0.420553	2.84374	0.41054	Shao et al., 2019
QW	Yinggehai	38.8349	80.6895	8.98883	34.0956	6.57914	2.85963	7.12907	0.949876	5.31931	1.04986	3.02961	0.419945	2.83963	0.419945	Shao et al., 2019
QW	Yinggehai	37.8958	78.9264	8.78513	33.7828	6.59883	1.5973	6.53893	0.918445	5.21118	1.01828	2.99493	0.41929	2.86515	0.41929	Shao et al., 2019
QW	Yinggehai	37.695	77.9815	8.62142	33.0305	6.36888	1.49504	6.60809	0.91696	5.17285	1.04653	2.99009	0.428579	2.85055	0.418612	Shao et al., 2019
QW	Yinggehai	38.0681	79.3808	8.75575	33.5754	6.49942	3.74391	6.97865	0.898538	4.92199	0.978408	2.89529	0.39935	2.72557	0.409334	Shao et al., 2019
QW	Yinggehai	36.5415	75.3362	8.35518	32.1345	6.29131	4.05795	6.93939	0.857453	4.84561	0.967127	2.7618	0.388845	2.63218	0.398815	Shao et al., 2019
QW	Yinggehai	36.2435	76.564	8.46381	32.6062	6.20546	3.02779	6.66513	0.869365	4.84646	0.939313	2.74799	0.379722	2.53814	0.389715	Shao et al., 2019
QW	Yinggehai	36.2929	74.3654	8.33837	31.8138	6.15879	2.18957	6.44874	0.859832	4.76907	0.929818	2.76946	0.379926	2.5495	0.379926	Shao et al., 2019
QW	Yinggehai	37.3454	77.3191	8.64431	32.5386	6.2359	2.95805	6.8355	0.889415	4.92676	0.969362	2.82814	0.389744	2.65825	0.399737	Shao et al., 2019
QW	Yinggehai	35.4734	73.3324	8.11477	31.2414	5.90891	2.2358	6.32812	0.848408	4.56144	0.928258	2.70492	0.369307	2.58515	0.379288	Shao et al., 2019
QW	Yinggehai	36.1145	74.742	8.34027	31.7391	6.06747	2.46303	6.46796	0.851048	4.75586	0.931147	2.71334	0.380469	2.57317	0.380469	Shao et al., 2019
QW	Yinggehai	34.7435	71.913	7.89715	30.6202	5.75065	2.87532	6.21988	0.818668	4.42281	0.878571	2.60576	0.369399	2.41607	0.379383	Shao et al., 2019
QW	Yinggehai	37.7486	77.6683	8.57423	32.8662	6.15304	2.2211	6.32312	0.860425	4.83238	0.960474	2.76136	0.400197	2.61129	0.390193	Shao et al., 2019
QW	Yinggehai	36.6466	76.3364	8.45078	32.0271	6.30566	2.8136	6.53513	0.858048	4.85895	0.967799	2.8136	0.399092	2.63401	0.389115	Shao et al., 2019
QW	Yinggehai	36.1932	75.5298	8.30239	31.9023	6.15694	2.87391	6.51618	0.878138	4.91957	0.94799	2.80405	0.389175	2.64439	0.389175	Shao et al., 2019
QW	Yinggehai	37.2718	76.9905	8.56892	32.7277	6.27189	2.7864	6.52157	0.848903	4.78382	0.958761	2.84632	0.389496	2.67654	0.389496	Shao et al., 2019
QW	Yinggehai	35.948	74.5813	8.24577	31.855	6.15937	4.62202	6.93803	0.878484	4.85163	0.968329	2.90499	0.409294	2.81514	0.409294	Shao et al., 2019
QW	Yinggehai	37.2398	76.9144	8.58152	33.0389	6.32638	2.42478	6.74548	0.878109	4.89945	0.957938	2.82392	0.389162	2.71416	0.399141	Shao et al., 2019
QW	Yinggehai	38.297	77.8356	8.6306	33.2408	6.30774	3.55436	6.93852	0.891094	5.03618	0.96118	2.92359	0.400492	2.69331	0.400492	Shao et al., 2019
QW	Yinggehai	28.6488	46.0924	6.5789	24.9037	4.77646	2.48336	5.03682	0.640867	3.70501	0.741003	2.18295	0.300406	2.0728	0.31042	Shao et al., 2019
QW	Yinggehai	37.7142	77.0973	8.61411	32.8875	6.18577	2.70815	6.71541	0.869405	4.75675	0.959344	2.84805	0.399727	2.69815	0.399727	Shao et al., 2019
QW	Yinggehai	37.1411	75.551	8.38123	32.3262	6.08363	2.06784	6.44326	0.88907	4.89488	0.978976	2.89697	0.399582	2.72715	0.399582	Shao et al., 2019
QW	Yinggehai	32.0647	65.2389	7.20656	27.5369	5.08757	1.4693	5.38743	0.719657	4.14802	0.829604	2.42884	0.329843	2.28891	0.329843	Shao et al., 2019
QW	Yinggehai	33.9707	70.343	7.82254	29.7456	5.69002	1.40507	5.89929	0.817131	4.53408	0.876921	2.5909	0.368705	2.43146	0.368705	Shao et al., 2019
QW	Yinggehai	37.0509	76.6925	8.41247	32.7096	6.25184	6.49191	7.70226	0.860253	4.84142	0.940276	2.80082	0.390115	2.70079	0.400118	Shao et al., 2019
QW	Yinggehai	35.376	72.9492	7.97008	30.7218	5.95259	6.71165	7.3908	0.828968	4.64422	0.948819	2.74658	0.389515	2.57679	0.389515	Shao et al., 2019
QW	Yinggehai	37.4764	74.5341	8.22287	31.4762	6.06998	5.52178	7.2162	0.837238	4.80415	0.946876	2.80076	0.398685	2.66122	0.388718	Shao et al., 2019
QW	Yinggehai	35.5372	72.9027	7.99262	30.7416	5.79465	7.3632	7.53304	0.809253	4.59576	0.89917	2.69751	0.379649	2.5976	0.38964	Shao et al., 2019
QW	Yinggehai	36.9835	76.4916	8.37837	32.1054	6.09519	5.35089	7.37257	0.844878	4.68706	0.935401	2.74585	0.392265	2.66539	0.402323	Shao et al., 2019
QW	Yinggehai	39.5214	81.8315	9.03575	34.6237	6.56691	4.06809	7.0267	0.919568	5.08761	0.99953	3.04857	0.409807	2.85866	0.419803	Shao et al., 2019
QW	Yinggehai	39.2393	81.3648	9.03832	34.8849	6.71133	2.75644	7.13078	0.9288	5.16333	1.01868	2.96617	0.409471	2.85631	0.409471	Shao et al., 2019
QW	Yinggehai	37.0745	76.6645	8.40515	32.3429	6.1691	7.53668	7.8661	0.848501	4.74162	0.958307	2.78508	0.389312	2.58543	0.389312	Shao et al., 2019
QW	Yinggehai	36.3756	74.71	8.22449	31.6488	6.09592	4.76681	6.8654	0.849431	4.71684	0.929377	2.70819	0.379746	2.62824	0.389739	Shao et al., 2019
QW	Yinggehai	36.9027	77.1912	8.45917	32.3686	6.0922	5.09348	7.23074	0.878875	4.8438	0.968759	2.82638	0.389501	2.67657	0.389501	Shao et al., 2019
QW	Yinggehai	39.8491	82.3975	9.04753	35.1704	6.74816	4.22884	7.52794	0.919749	5.17859	1.01972	2.9392	0.419885	2.80923	0.419885	Shao et al., 2019
QW	Yinggehai	35.31	73.5924	8.20907	31.8388	6.18423	3.11207	6.69294	0.847838	4.53843	0.897711	2.62331	0.359085	2.50362	0.359085	Shao et al., 2019
QW	Yinggehai	34.4747	71.5359	7.80973	30.2802	5.78239	6.71117	7.17057	0.808936	4.55401	0.908805	2.63653	0.369514	2.49672	0.369514	Shao et al., 2019
QW	Yinggehai	33.9085	70.4929	7.58847	29.6649	5.84113	10.3343	7.62841	0.768832	4.3434	0.86868	2.48622	0.349469	2.35642	0.349469	Shao et al., 2019
QW	Yinggehai	34.6986	71.3732	7.54448	29.3496	5.76814	11.8756	8.14325	0.76842	4.33109	0.848255	2.44497	0.339302	2.38509	0.349282	Shao et al., 2019
QW	Yinggehai	38.0525	77.3975	8.68656	33.3035	6.20182	2.8855	6.81298	0.871661	4.92939	0.961833	2.89552	0.400764	2.73521	0.410783	Shao et al., 2019
QW	Yinggehai	38.0397	77.8602	8.6925	33.5124	6.36846	2.67616	6.98217	0.885347	4.93983	0.965833	2.81701	0.40243	2.73653	0.40243	Shao et al., 2019
QW	Yinggehai	38.3258	78.7992	8.81983	33.5214	6.61238	5.05417	7.25164	0.918941	5.23397	1.01883	2.9466	0.409528	2.81675	0.419516	Shao et al., 2019
QW	Yinggehai	40.1784	82.5334	9.13599	34.8466	6.72968	4.05378	7.39865	0.928576	5.22199	1.04839	2.95547	0.419357	2.79571	0.419357	Shao et al., 2019
QW	Yinggehai	37.5411	78.1522	8.56024	32.6809	6.52018	7.0602	7.71022	0.870025	5.01014	0.960027	2.79008	0.390011	2.63007	0.390011	Shao et al., 2019
QW	Yinggehai	37.7664	78.173	8.52304	32.8774	6.46506	8.34234	8.05121	0.893463	4.9793	0.973775	2.85105	0.391518	2.70047	0.391518	Shao et al., 2019
QW	Yinggehai	39.5936	81.5451	9.08166	34.6582	6.68386	3.47681	7.24335	0.929147	5.20522	1.03905	2.97727	0.419615	2.79743	0.419615	Shao et al., 2019
QW	Yinggehai	37.8058	78.0387	8.6399	32.8915	6.40251	7.16162	7.57115	0.878972	4.79439	0.94889	2.79673	0.399533	2.59696	0.379556	Shao et al., 2019
QW	Yinggehai	40.3167	83.3617	9.24465	35.2696	6.74609	3.32807	7.37573	0.929462	5.23697	1.01941	3.01825	0.419757	2.83836	0.409763	Shao et al., 2019
QW	Yinggehai	38.5649	79.652	8.71788	33.8606	6.45584	5.70516	7.58686	0.900814	5.01453	0.990896	2.83256	0.400362	2.72246	0.400362	Shao et al., 2019
QW	Yinggehai	38.8529	80.1921	8.89691	34.2596	6.50044	3.22526	7.00969	0.908664	5.20235	1.0185	3.01556	0.409398	2.83583	0.419383	Shao et al., 2019
QW	Yinggehai	40.007	83.2006	9.27004	35.332	6.84265	5.33427	7.48196	0.929002	5.26434	1.03888	3.03674	0.40956	2.83695	0.429538	Shao et al., 2019
QW	Yinggehai	37.9265	78.7443	8.62375	33.5046	6.25272	6.08265	7.44324	0.870379	4.92214	0.980427	2.82123	0.410179	2.72118	0.39017	Shao et al., 2019
QW	Yinggehai	38.449	79.6687	8.76206	33.6579	6.47152	5.40127	7.32172	0.890209	4.96116	0.950223	2.80066	0.390092	2.64062	0.400094	Shao et al., 2019
QW	Yinggehai	37.9543	78.5469	8.66414	33.4074	6.3557	6.32572	7.47495	0.879405	5.0266	0.969345	2.79811	0.39973	2.72816	0.39973	Shao et al., 2019
QW	Yinggehai	39.0838	80.7172	8.99857	34.7445	6.54896	4.4393	7.14887	0.919854	4.98921	0.979844	2.92953	0.389938	2.73957	0.409935	Shao et al., 2019
QW	Yinggehai	38.9163	80.6067	8.90087	33.947	6.58584	3.12329	6.8852	0.918027	5.09904	0.987876	2.89378	0.409121	2.71417	0.399142	Shao et al., 2019
QW	Yinggehai	38.3946	79.6229	8.78047	33.9046	6.51551	3.92128	7.17405	0.888025	5.05875	0.987803	2.90354	0.40909	2.75388	0.40909	Shao et al., 2019
QW	Yinggehai	37.7133	78.1995	8.63786	33.1351	6.4734	4.07954	7.18159	0.917648	5.14681	0.997443	2.90256	0.398977	2.73299	0.408952	Shao et al., 2019
QW	Yinggehai	38.8101	80.706	8.89876	34.311	6.62928	5.89269	7.64457	0.915756	5.07647	0.985433	2.90653	0.418062	2.80699	0.408109	Shao et al., 2019
QW	Yinggehai	38.4314	79.4882	8.77435	34.0093	6.48842	3.89305	7.36686	0.938326	5.32051	1.05811	2.96471	0.419252	2.85491	0.40927	Shao et al., 2019
QW	Yinggehai	39.9602	82.8838	9.2592	35.5501	6.74485	2.57422	7.0342	0.927916	5.15841	1.01771	2.95337	0.419059	2.8037	0.419059	Shao et al., 2019
QW	Yinggehai	38.623	80.3191	8.87002	34.1431	6.57519	5.02867	7.44324	0.907955	5.04863	0.997753	2.91344	0.409079	2.76378	0.419056	Shao et al., 2019
QW	Yinggehai	38.7155	79.9174	8.88748	34.102	6.65063	4.78326	7.40956	0.928692	5.21266	1.00858	3.01575	0.419409	2.836	0.409423	Shao et al., 2019
QW	Yinggehai	39.6615	81.5469	9.0652	34.7549	6.73159	3.23116	7.06069	0.927463	5.13595	0.987299	2.89209	0.408882	2.7425	0.418854	Shao et al., 2019
QW	Yinggehai	39.0332	80.9419	8.96295	34.8219	6.76045	3.1406	7.09695	0.907512	5.14937	1.00948	2.90608	0.407871	2.78372	0.407871	Shao et al., 2019
QW	Yinggehai	34.3507	71.1615	7.90237	30.8162	5.98451	3.96625	6.38616	0.80329	4.60888	0.883619	2.63078	0.381563	2.43999	0.371522	Shao et al., 2019
QW	Yinggehai	39.9199	82.829	9.29764	35.9809	6.83826	3.949	7.4681	0.929764	5.1087	1.00974	2.94925	0.399898	2.7693	0.409896	Shao et al., 2019
QW	Yinggehai	38.0513	78.0643	8.60709	32.8871	6.35523	4.28353	6.99576	0.870717	4.96409	0.970799	2.92241	0.40033	2.74226	0.410338	Shao et al., 2019
QW	Yinggehai	34.7034	71.1031	7.98239	30.7621	5.95686	4.07102	6.50565	0.818195	4.43023	0.868085	2.52443	0.359208	2.43463	0.359208	Shao et al., 2019
QW	Yinggehai	37.5121	76.9869	8.58842	33.2677	6.41641	3.14842	6.89465	0.866813	4.77245	0.916629	2.67018	0.378608	2.56058	0.368644	Shao et al., 2019
QW	Yinggehai	32.0913	67.2621	7.42485	28.3838	5.35187	3.85693	6.08937	0.757434	4.18582	0.84713	2.52146	0.358785	2.56132	0.388683	Shao et al., 2019
QW	Yinggehai	36.9435	75.8171	8.40079	32.133	6.15058	4.48042	7.16067	0.840079	4.70044	0.930087	2.68025	0.370035	2.49023	0.360034	Shao et al., 2019
QW	Yinggehai	34.2971	72.038	8.04215	31.4558	6.09437	3.94578	6.53613	0.813252	4.3273	0.853412	2.40963	0.331325	2.25903	0.331325	Shao et al., 2019
QW	Yinggehai	33.215	68.4097	7.61885	29.4356	5.76913	3.14953	6.39904	0.869869	5.06924	0.999849	2.88956	0.39994	2.60961	0.389941	Shao et al., 2019
QW	Yinggehai	37.707	77.9684	8.5412	33.4264	6.46577	3.74176	6.91478	0.858111	4.74954	0.947913	2.71403	0.389143	2.5444	0.379165	Shao et al., 2019
QW	Yinggehai	32.9281	68.4513	7.64562	29.5045	5.78911	2.80473	6.01868	0.838424	4.69118	0.938236	2.81471	0.379287	2.62506	0.389268	Shao et al., 2019
QW	Yinggehai	35.5449	72.6982	8.11199	31.2092	5.90417	2.80723	6.49359	0.849162	4.7653	0.939073	2.80723	0.399606	2.69734	0.399606	Shao et al., 2019
QW	Yinggehai	36.7632	75.4718	8.35028	31.9545	6.10558	3.65138	6.67424	0.867951	4.9982	0.997644	2.95303	0.409034	2.74352	0.409034	Shao et al., 2019
QW	Yinggehai	37.3264	75.5832	8.45371	32.2241	6.22273	3.46152	6.68293	0.880386	4.93216	0.970426	2.91128	0.400176	2.76121	0.430189	Shao et al., 2019
QW	Yinggehai	42.3105	87.0093	9.63328	36.6744	7.11503	3.33767	7.58471	0.95933	5.45619	1.04927	3.07785	0.419707	2.85801	0.439693	Shao et al., 2019
QW	Yinggehai	39.4644	79.4173	8.93382	33.9505	6.43116	2.67217	6.80007	0.897371	5.04522	0.997078	2.93141	0.408802	2.75194	0.398831	Shao et al., 2019
QW	Yinggehai	38.9888	80.7119	8.8815	33.9892	6.56632	3.49272	7.03534	0.898129	4.93971	0.977963	2.8341	0.399168	2.63451	0.389189	Shao et al., 2019
QW	Yinggehai	39.6416	81.394	9.00581	34.2844	6.57344	2.72386	6.91517	0.904601	5.12607	1.01516	2.99524	0.422147	2.84447	0.422147	Shao et al., 2019
QW	Yinggehai	40.4514	78.3647	9.2135	35.4949	6.90512	3.32765	7.32483	0.929344	5.29626	1.02927	3.02786	0.409711	2.838	0.409711	Shao et al., 2019
QW	Yinggehai	39.6321	81.841	9.10898	34.718	6.612	3.06629	7.08144	0.908901	5.07386	1.00878	2.9764	0.409505	2.76665	0.409505	Shao et al., 2019
QW	Yinggehai	40.3653	83.4842	9.10864	35.3571	6.81402	3.16258	7.31285	0.937801	5.23772	1.00764	2.9431	0.409041	2.76352	0.419017	Shao et al., 2019
QW	Yinggehai	40.3956	83.4411	9.17494	34.8668	6.65457	3.4269	7.11282	0.906536	5.16028	1.02608	3.03839	0.418401	2.90888	0.418401	Shao et al., 2019
QW	Yinggehai	39.9026	81.6344	9.05605	34.5549	6.39721	3.33854	7.01694	0.899607	4.97783	0.999564	2.90873	0.419817	2.82876	0.419817	Shao et al., 2019
QW	Yinggehai	41.3075	86.8916	9.5325	37.1108	7.18434	3.36735	7.59402	0.979229	5.37577	1.03918	3.00763	0.41967	2.81778	0.41967	Shao et al., 2019
QW	Yinggehai	39.6677	82.1381	9.09653	34.7903	6.67279	4.83752	7.59042	0.917633	5.0769	1.0074	2.87259	0.408945	2.7928	0.408945	Shao et al., 2019
QW	Yinggehai	39.3599	80.9769	8.88868	34.3762	6.61158	4.15471	7.06101	0.91883	5.13346	0.988741	2.92627	0.419466	2.8264	0.419466	Shao et al., 2019
QW	Yinggehai	39.962	82.0609	9.12676	35.0292	6.61041	3.63473	7.23949	0.908681	5.12257	1.02851	2.99565	0.409406	2.87583	0.419391	Shao et al., 2019
QW	Yinggehai	39.7728	82.4436	9.07379	35.3358	6.77536	3.15784	7.17509	0.939357	5.17646	1.0193	2.93799	0.429706	2.83806	0.419713	Shao et al., 2019
QW	Yinggehai	40.5798	84.2111	9.34456	35.9776	6.78331	4.63226	7.62372	0.940459	5.27257	1.01049	2.97145	0.4102	2.83138	0.420205	Shao et al., 2019
QW	Yinggehai	41.3488	84.9421	9.40698	35.8323	6.91308	3.13233	7.32208	0.987583	5.35689	1.04744	3.14231	0.42895	2.92285	0.438926	Shao et al., 2019
QW	Yinggehai	41.0133	85.1784	9.47535	36.1958	6.96189	2.87253	7.39077	0.977457	5.34609	1.05725	3.04208	0.438858	2.91242	0.428884	Shao et al., 2019
QW	Yinggehai	39.3781	82.1787	9.05646	34.5246	6.55468	5.11365	7.4253	0.91065	5.05361	0.990707	2.93209	0.400286	2.73195	0.410293	Shao et al., 2019
QW	Yinggehai	41.2405	85.7339	9.3996	36.1515	6.90501	3.56227	7.36402	0.937964	5.26857	1.03775	3.02344	0.41909	2.84383	0.41909	Shao et al., 2019
QW	Yinggehai	40.8104	84.4502	9.3678	35.7716	6.7984	3.4092	7.25829	0.929781	5.24877	1.04975	3.01929	0.429899	2.86933	0.419901	Shao et al., 2019
QW	Yinggehai	39.5029	81.6901	8.99432	34.6652	6.51036	4.06647	7.45186	0.921467	5.1482	1.02163	3.0148	0.410654	2.86456	0.42067	Shao et al., 2019
QW	Yinggehai	40.5807	84.8069	9.26873	35.7665	6.68188	3.59563	7.43097	0.948847	5.20367	1.04873	3.06627	0.41949	2.94642	0.429478	Shao et al., 2019
QW	Yinggehai	38.9416	79.5694	8.85989	34.0128	6.51521	3.97099	7.1837	0.887985	4.91884	0.997736	2.92337	0.399094	2.82359	0.399094	Shao et al., 2019
QW	Yinggehai	40.7592	84.8876	9.39984	36.453	7.01748	3.16983	7.44611	0.966897	5.38273	1.05661	3.02031	0.418657	2.82095	0.418657	Shao et al., 2019
QW	Yinggehai	39.058	79.9735	8.87817	34.0447	6.54129	3.20573	6.79095	0.878829	4.87351	0.99867	2.93609	0.409455	2.80626	0.399468	Shao et al., 2019
QW	Yinggehai	36.286	75.2594	8.19729	31.5025	6.14278	6.32955	7.18041	0.850858	4.70047	0.933869	2.77048	0.373547	2.56295	0.383924	Shao et al., 2019
QW	Yinggehai	38.3751	78.6669	8.75518	33.3935	6.46905	2.80525	6.84841	0.86853	5.00154	0.988327	2.87513	0.399324	2.70542	0.409307	Shao et al., 2019
QW	Yinggehai	38.3019	78.6119	8.66139	33.7065	6.35369	2.92709	6.83321	0.859146	4.80523	0.969037	2.83718	0.389613	2.64737	0.399603	Shao et al., 2019
QW	Yinggehai	37.4631	77.3691	8.5098	33.1382	6.13707	3.37389	6.83788	0.891026	4.87562	0.951095	2.83326	0.400461	2.67308	0.39045	Shao et al., 2019
QW	Yinggehai	37.58	76.7383	8.51094	32.5054	6.27332	2.96684	6.65292	0.869075	4.80489	0.939001	2.74708	0.369607	2.5373	0.389585	Shao et al., 2019
QW	Yinggehai	38.1099	77.8102	8.66225	33.6087	6.37166	3.61094	6.9418	0.850221	4.73123	0.930242	2.76072	0.390101	2.57067	0.390101	Shao et al., 2019
QW	Yinggehai	37.3415	74.693	8.53207	32.8709	6.23689	2.7143	6.71589	0.868175	4.96956	0.967966	2.79413	0.399161	2.67438	0.389182	Shao et al., 2019
QW	Yinggehai	39.3762	80.8021	8.89913	34.4466	6.46937	3.27968	7.00932	0.889913	5.02951	0.989903	2.87972	0.40996	2.74973	0.399961	Shao et al., 2019
QW	Yinggehai	39.1703	81.0933	8.97923	34.4654	6.48667	2.99308	7.09729	0.920947	5.1553	1.02105	3.0131	0.420432	2.84292	0.420432	Shao et al., 2019
QW	Yinggehai	38.3292	79.239	8.69805	33.497	6.47621	3.40748	6.85482	0.896706	5.04148	0.99634	2.86946	0.4085	2.7499	0.4085	Shao et al., 2019
QW	Yinggehai	39.2011	80.589	8.87667	34.3185	6.52021	2.7958	6.92959	0.908635	5.04243	1.00849	2.87568	0.3994	2.75586	0.41937	Shao et al., 2019
QW	Yinggehai	39.4249	80.9696	8.96885	34.4256	6.63915	4.07948	7.40905	0.939879	5.26932	1.02987	2.95962	0.409947	2.78964	0.409947	Shao et al., 2019
QW	Yinggehai	40.1457	82.5706	9.14675	35.2974	6.81758	3.42878	7.45735	0.939666	5.3481	1.04963	3.12889	0.439844	2.95895	0.439844	Shao et al., 2019
QW	Yinggehai	40.4122	82.4699	9.18549	35.0764	6.68217	2.83244	6.88163	0.907578	5.02659	1.01729	3.02194	0.418882	2.79255	0.428856	Shao et al., 2019
QW	Yinggehai	41.1944	86.1901	9.44228	37.1898	7.00294	2.97803	7.36884	0.965573	5.23442	1.03672	3.04918	0.426885	2.88655	0.426885	Shao et al., 2019
QW	Yinggehai	40.7056	84.2112	9.25716	35.524	6.82578	3.19865	7.26423	0.956606	5.29123	1.04629	3.10897	0.418515	2.91964	0.438444	Shao et al., 2019
